# Supplementary material for: Insight into Dominant Cellulolytic Bacteria from Two Biogas Digesters and Their Glycoside Hydrolase Genes
Source: PLoS One. 2015 Jun 12;10(6):e0129921. doi: 10.1371/journal.pone.0129921 (PMC4466528; doi:10.1371/journal.pone.0129921)
Supplement: S2 File — Including Sheet1-simple information and Sheet2-detail information. (XLS) [file pone.0129921.s008.xls]

## Sheet: Sheet1-simple information
Supporting information S3 All the bacterial OTUs in 16S rRNA gene clone libraries of Z7 and Z8.
OTU_ID	Z7_NUM1	Z8_NUM1	Total number
OTU4*	31	78	109
OTU48*	86	18	104
OTU178*	63	0	63
OTU3*	2	51	53
OTU33*	38	10	48
OTU19	17	26	43
OTU15*	0	42	42
OTU20	21	16	37
OTU158*	35	0	35
OTU166*	31	0	31
OTU38*	1	27	28
OTU41*	1	25	26
OTU172*	25	0	25
OTU5*	2	23	25
OTU292*	19	0	19
OTU17*	3	15	18
OTU30	15	3	18
OTU156*	17	0	17
OTU162*	15	0	15
OTU185*	15	0	15
OTU98	13	2	15
OTU35	3	8	11
OTU6	3	8	11
OTU309	10	0	10
OTU225	9	0	9
OTU29	0	8	8
OTU52	1	7	8
OTU157	7	0	7
OTU222	7	0	7
OTU300	7	0	7
OTU45	2	5	7
OTU195	6	0	6
OTU224	6	0	6
OTU27	0	6	6
OTU31	0	6	6
OTU46	0	6	6
OTU54	1	5	6
OTU62	0	6	6
OTU77	0	6	6
OTU8	0	6	6
OTU96	1	5	6
OTU97	1	5	6
OTU171	5	0	5
OTU176	5	0	5
OTU196	5	0	5
OTU24	3	2	5
OTU25	0	5	5
OTU289	5	0	5
OTU63	0	5	5
OTU108	3	1	4
OTU130	3	1	4
OTU151	3	1	4
OTU16	0	4	4
OTU307	4	0	4
OTU58	2	2	4
OTU68	0	4	4
OTU70	0	4	4
OTU82	0	4	4
OTU90	1	3	4
OTU1	0	3	3
OTU104	2	1	3
OTU112	1	2	3
OTU118	2	1	3
OTU12	0	3	3
OTU189	3	0	3
OTU2	0	3	3
OTU211	3	0	3
OTU247	3	0	3
OTU287	3	0	3
OTU298	3	0	3
OTU302	3	0	3
OTU306	3	0	3
OTU308	3	0	3
OTU310	3	0	3
OTU313	3	0	3
OTU315	3	0	3
OTU324	3	0	3
OTU44	0	3	3
OTU60	0	3	3
OTU66	0	3	3
OTU7	1	2	3
OTU76	0	3	3
OTU10	0	2	2
OTU100	0	2	2
OTU107	1	1	2
OTU119	1	1	2
OTU122	0	2	2
OTU13	0	2	2
OTU132	1	1	2
OTU136	0	2	2
OTU140	1	1	2
OTU161	2	0	2
OTU203	2	0	2
OTU215	2	0	2
OTU217	2	0	2
OTU219	2	0	2
OTU230	2	0	2
OTU259	2	0	2
OTU262	2	0	2
OTU277	2	0	2
OTU301	2	0	2
OTU304	2	0	2
OTU305	2	0	2
OTU311	2	0	2
OTU312	2	0	2
OTU314	2	0	2
OTU318	2	0	2
OTU32	0	2	2
OTU37	0	2	2
OTU47	0	2	2
OTU53	0	2	2
OTU55	0	2	2
OTU56	1	1	2
OTU57	0	2	2
OTU65	0	2	2
OTU69	1	1	2
OTU73	0	2	2
OTU74	0	2	2
OTU84	0	2	2
OTU87	1	1	2
OTU88	0	2	2
OTU92	0	2	2
OTU95	1	1	2
OTU101	0	1	1
OTU102	0	1	1
OTU103	0	1	1
OTU105	0	1	1
OTU106	0	1	1
OTU109	0	1	1
OTU11	0	1	1
OTU110	0	1	1
OTU111	0	1	1
OTU113	0	1	1
OTU114	0	1	1
OTU115	0	1	1
OTU116	0	1	1
OTU117	0	1	1
OTU120	0	1	1
OTU121	0	1	1
OTU123	0	1	1
OTU124	0	1	1
OTU125	0	1	1
OTU126	0	1	1
OTU127	0	1	1
OTU128	0	1	1
OTU129	0	1	1
OTU131	0	1	1
OTU133	0	1	1
OTU134	0	1	1
OTU135	0	1	1
OTU137	0	1	1
OTU138	0	1	1
OTU139	0	1	1
OTU14	0	1	1
OTU141	0	1	1
OTU142	0	1	1
OTU143	0	1	1
OTU144	0	1	1
OTU145	0	1	1
OTU146	0	1	1
OTU147	0	1	1
OTU148	0	1	1
OTU149	0	1	1
OTU150	0	1	1
OTU152	0	1	1
OTU153	1	0	1
OTU154	1	0	1
OTU155	1	0	1
OTU159	1	0	1
OTU160	1	0	1
OTU163	1	0	1
OTU164	1	0	1
OTU165	1	0	1
OTU167	1	0	1
OTU168	1	0	1
OTU169	1	0	1
OTU170	1	0	1
OTU173	1	0	1
OTU174	1	0	1
OTU175	1	0	1
OTU177	1	0	1
OTU179	1	0	1
OTU18	0	1	1
OTU180	1	0	1
OTU181	1	0	1
OTU182	1	0	1
OTU183	1	0	1
OTU186	1	0	1
OTU187	1	0	1
OTU188	1	0	1
OTU190	1	0	1
OTU191	1	0	1
OTU192	1	0	1
OTU193	1	0	1
OTU194	1	0	1
OTU197	1	0	1
OTU198	1	0	1
OTU199	1	0	1
OTU200	1	0	1
OTU201	1	0	1
OTU202	1	0	1
OTU204	1	0	1
OTU205	1	0	1
OTU206	1	0	1
OTU207	1	0	1
OTU208	1	0	1
OTU209	1	0	1
OTU21	0	1	1
OTU210	1	0	1
OTU212	1	0	1
OTU213	1	0	1
OTU214	1	0	1
OTU216	1	0	1
OTU218	1	0	1
OTU22	0	1	1
OTU220	1	0	1
OTU221	1	0	1
OTU223	1	0	1
OTU226	1	0	1
OTU227	1	0	1
OTU228	1	0	1
OTU229	1	0	1
OTU23	0	1	1
OTU231	1	0	1
OTU232	1	0	1
OTU233	1	0	1
OTU234	1	0	1
OTU235	1	0	1
OTU236	1	0	1
OTU237	1	0	1
OTU238	1	0	1
OTU239	1	0	1
OTU240	1	0	1
OTU241	1	0	1
OTU242	1	0	1
OTU243	1	0	1
OTU244	1	0	1
OTU245	1	0	1
OTU246	1	0	1
OTU248	1	0	1
OTU249	1	0	1
OTU250	1	0	1
OTU251	1	0	1
OTU252	1	0	1
OTU253	1	0	1
OTU254	1	0	1
OTU255	1	0	1
OTU256	1	0	1
OTU257	1	0	1
OTU258	1	0	1
OTU26	0	1	1
OTU260	1	0	1
OTU261	1	0	1
OTU263	1	0	1
OTU264	1	0	1
OTU265	1	0	1
OTU266	1	0	1
OTU267	1	0	1
OTU268	1	0	1
OTU269	1	0	1
OTU270	1	0	1
OTU271	1	0	1
OTU272	1	0	1
OTU273	1	0	1
OTU274	1	0	1
OTU275	1	0	1
OTU276	1	0	1
OTU278	1	0	1
OTU279	1	0	1
OTU28	0	1	1
OTU280	1	0	1
OTU281	1	0	1
OTU282	1	0	1
OTU283	1	0	1
OTU284	1	0	1
OTU285	1	0	1
OTU286	1	0	1
OTU288	1	0	1
OTU290	1	0	1
OTU293	1	0	1
OTU294	1	0	1
OTU295	1	0	1
OTU296	1	0	1
OTU299	1	0	1
OTU316	1	0	1
OTU317	1	0	1
OTU319	1	0	1
OTU320	1	0	1
OTU321	1	0	1
OTU322	1	0	1
OTU323	1	0	1
OTU325	1	0	1
OTU326	1	0	1
OTU327	1	0	1
OTU328	1	0	1
OTU329	1	0	1
OTU330	1	0	1
OTU331	1	0	1
OTU332	1	0	1
OTU333	1	0	1
OTU334	1	0	1
OTU335	1	0	1
OTU336	1	0	1
OTU337	1	0	1
OTU338	1	0	1
OTU339	1	0	1
OTU34	0	1	1
OTU340	1	0	1
OTU341	1	0	1
OTU342	1	0	1
OTU343	1	0	1
OTU344	1	0	1
OTU39	0	1	1
OTU40	0	1	1
OTU42	0	1	1
OTU43	0	1	1
OTU49	0	1	1
OTU50	0	1	1
OTU51	0	1	1
OTU59	0	1	1
OTU61	0	1	1
OTU64	0	1	1
OTU67	0	1	1
OTU71	0	1	1
OTU72	0	1	1
OTU75	0	1	1
OTU78	0	1	1
OTU79	0	1	1
OTU80	0	1	1
OTU81	0	1	1
OTU83	0	1	1
OTU85	0	1	1
OTU86	0	1	1
OTU89	0	1	1
OTU9	0	1	1
OTU91	0	1	1
OTU93	0	1	1
OTU94	0	1	1
OTU99	0	1	1
1Z7_NUM and Z8_NUM refer to the number of 16S rRNA gene sequence in Z7 or Z8 16S rRNA gene clone library.
* Significant differential OTUs between Z7 and Z8 16S rRNA clone libraries were identified and filtered (q-value, <0.001) using STAMP (permutation test).

## Sheet: Sheet2-detail information
Supporting information S3 All the bacterial OTUs in 16S rRNA gene clone libraries of Z7 and Z8.
OTU_ID	Z7_NUM1	Z8_NUM1	Total number	Most relative species	Sim_Identity(%)2	Nearest type strain	Sim_Identity(%)	Phylum classified with RDP	RDP confidence	Representive sequences3	Z7 sequences3	Z8_sequences3
OTU4*	31	78	109	uncultured bacterium; DGGE band B5; EF597508	100	Alistipes shahii (T) WAL 8301 AY974072	83.718	Bacteroidetes	1	08061601-ZSS_YX_Z8_EU_7_08	07122804_ZSS_Z7_EU_2_2_28,07122804-ZSS_Z7_EU_1_1_27,07122804-ZSS_Z7_EU_2_1_54,07122804-ZSS_Z7_EU_3_2_42,07122804-ZSS_Z7_EU_4_2_47,07122804-ZSS_Z7_EU_4_3_38,08011707-ZSS_Z7_EU_1_3_01,08031003-Z7EU_2TH_2_1_E03,08031003-Z7EU_2TH_2_1_E02,08031003-Z7EU_2TH_1_2_B10,07122804_ZSS_Z7_EU_2_2_18,07122804_ZSS_Z7_EU_2_2_53,07122804_ZSS_Z7_EU_1_2_30,07122804-ZSS_Z7_EU_4_1_82,07122804-ZSS_Z7_EU_4_3_18,08011707-…	08061601-ZSS_YX_Z8_EU_1_38,08061601-ZSS_YX_Z8_EU_1_46,08061601-ZSS_YX_Z8_EU_1_39,08061601-ZSS_YX_Z8_EU_1_93,08061601-ZSS_YX_Z8_EU_1_63,08061601-ZSS_YX_Z8_EU_2_14,08061601-ZSS_YX_Z8_EU_2_16,08061601-ZSS_YX_Z8_EU_2_23,08061601-ZSS_YX_Z8_EU_2_29,08061601-ZSS_YX_Z8_EU_2_38,08061601-ZSS_YX_Z8_EU_2_52,08061601-ZSS_YX_Z8_EU_2_63,08061601-ZSS_YX_Z8_EU_2_69,08061601-ZSS_YX_Z8_EU_3_34,08061601-ZSS_YX_Z8_EU…
OTU48*	86	18	104	uncultured bacterium; C35_D63_H_B_F12; EF559123	100	Desulfosporosinus auripigmenti (T) type strain: DSMZ 13351 AJ493051	85.443	Firmicutes	1	08011707-ZSS_Z7_EU_3_1_77	07122804_ZSS_Z7_EU_2_2_35,07122804_ZSS_Z7_EU_2_2_61,07122804-ZSS_Z7_EU_1_1_10,07122804-ZSS_Z7_EU_1_1_39,07122804-ZSS_Z7_EU_1_1_68,07122804_ZSS_Z7_EU_1_2_76,07122804-ZSS_Z7_EU_4_1_09,07122804-ZSS_Z7_EU_4_1_34,07122804-ZSS_Z7_EU_4_1_53,07122804-ZSS_Z7_EU_4_1_86,08011707-ZSS_Z7_EU_3_1_32,08011707-ZSS_Z7_EU_3_1_41,08011707-ZSS_Z7_EU_3_1_77,07122804_ZSS_Z7_EU_2_3_06,07122804_ZSS_Z7_EU_1_2_14,07122804_…	08061601-ZSS_YX_Z8_EU_2_09,08061601-ZSS_YX_Z8_EU_3_52,08061601-ZSS_YX_Z8_EU_5_33,08061601-ZSS_YX_Z8_EU_8_46,08061601-ZSS_YX_Z8_EU_3_92,08061601-ZSS_YX_Z8_EU_4_66,08061601-ZSS_YX_Z8_EU_5_16,08061601-ZSS_YX_Z8_EU_7_04,08061601-ZSS_YX_Z8_EU_8_03,08061601-ZSS_YX_Z8_EU_5_27,08061601-ZSS_YX_Z8_EU_6_13,08061601-ZSS_YX_Z8_EU_7_79,08061601-ZSS_YX_Z8_EU_7_23,08061601-ZSS_YX_Z8_EU_2_30,08061601-ZSS_YX_Z8_EU…
OTU178*	63	0	63	uncultured bacterium; 194BF26; AB330672	100	Pelotomaculum thermopropionicum (T) SI AB035723	85.42	Firmicutes	0.99	08031003-Z7EU_2TH_1_3_G09	07122804-ZSS_Z7_EU_1_1_59,07122804_ZSS_Z7_EU_1_2_35,07122804-ZSS_Z7_EU_4_1_76,08011707-ZSS_Z7_EU_3_1_10,07122804_ZSS_Z7_EU_2_3_20,08031003-Z7EU_2TH_1_2_F05,08031003-Z7EU_2TH_2_2_F09,08031003-Z7EU_2TH_1_2_B12,08031003-Z7EU_2TH_1_3_A12,08031003-Z7EU_2TH_1_3_G09,08031003-Z7EU_2TH_1_3_F04,08031003-Z7EU_2TH_2_2_A11,08031003-Z7EU_2TH_1_3_G03,08031003-Z7EU_2TH_2_2_C07,08031003-Z7EU_2TH_1_2_B05,08031003-…
OTU3*	2	51	53	uncultured bacterium; AA39; EF016592	98.622	Bacillus nealsonii (T) FO-092 AF234863	86.931	Firmicutes	1	08061601-ZSS_YX_Z8_EU_6_07	08031003-Z7EU_2TH_1_2_A07,07122804-ZSS_Z7_EU_4_2_30	08061601-ZSS_YX_Z8_EU_1_48,08061601-ZSS_YX_Z8_EU_1_60,08061601-ZSS_YX_Z8_EU_2_95,08061601-ZSS_YX_Z8_EU_3_38,08061601-ZSS_YX_Z8_EU_3_84,08061601-ZSS_YX_Z8_EU_4_41,08061601-ZSS_YX_Z8_EU_4_61,08061601-ZSS_YX_Z8_EU_6_57,08061601-ZSS_YX_Z8_EU_7_10,08061601-ZSS_YX_Z8_EU_7_33,08061601-ZSS_YX_Z8_EU_7_46,08061601-ZSS_YX_Z8_EU_8_54,08061601-ZSS_YX_Z8_EU_8_95,08061601-ZSS_YX_Z8_EU_1_10,08061601-ZSS_YX_Z8_EU…
OTU33*	38	10	48	uncultured bacterium; ATB-KS-1506; EF686979	99.87	Caloranaerobacter azorensis (T) MV1087 AJ272422	86.78	Firmicutes	1	07122804-ZSS_Z7_EU_3_3_33	07122804-ZSS_Z7_EU_1_1_60,07122804-ZSS_Z7_EU_2_1_93,07122804-ZSS_Z7_EU_3_3_67,07122804-ZSS_Z7_EU_4_3_40,08011707-ZSS_Z7_EU_1_3_13,08011707-ZSS_Z7_EU_1_3_28,08011707-ZSS_Z7_EU_3_1_14,07122804_ZSS_Z7_EU_2_3_41,07122804-ZSS_Z7_EU_1_1_84,07122804-ZSS_Z7_EU_3_2_67,07122804-ZSS_Z7_EU_3_3_33,08011707-ZSS_Z7_EU_3_1_01,07122804_ZSS_Z7_EU_2_2_82,07122804-ZSS_Z7_EU_1_1_66,08011707-ZSS_Z7_EU_1_3_31,07122804-…	08061601-ZSS_YX_Z8_EU_1_42,08061601-ZSS_YX_Z8_EU_2_80,08061601-ZSS_YX_Z8_EU_3_46,08061601-ZSS_YX_Z8_EU_4_06,08061601-ZSS_YX_Z8_EU_5_79,08061601-ZSS_YX_Z8_EU_3_51,08061601-ZSS_YX_Z8_EU_5_70,08061601-ZSS_YX_Z8_EU_6_49,08061601-ZSS_YX_Z8_EU_5_65,08061601-ZSS_YX_Z8_EU_6_16
OTU19	17	26	43	uncultured Bacteroidetes bacterium; B9; EU551120	99.65	Alkaliflexus imshenetskii (T) type strain: Z-7010 AJ784993	89.74	Bacteroidetes	1	08061601-ZSS_YX_Z8_EU_1_22	07122804-ZSS_Z7_EU_3_3_90,07122804-ZSS_Z7_EU_4_2_69,07122804_ZSS_Z7_EU_2_3_50,07122804_ZSS_Z7_EU_2_2_41,07122804_ZSS_Z7_EU_2_2_72,07122804_ZSS_Z7_EU_1_2_56,07122804-ZSS_Z7_EU_3_3_13,08031003-Z7EU_2TH_1_1_C07,07122804-ZSS_Z7_EU_2_1_78,07122804-ZSS_Z7_EU_4_1_73,07122804-ZSS_Z7_EU_4_1_87,08031003-Z7EU_2TH_2_1_H09,08031003-Z7EU_2TH_2_2_B12,08031003-Z7EU_2TH_2_2_E09,08031003-Z7EU_2TH_1_2_F02,08011707-…	08061601-ZSS_YX_Z8_EU_1_23,08061601-ZSS_YX_Z8_EU_1_45,08061601-ZSS_YX_Z8_EU_1_51,08061601-ZSS_YX_Z8_EU_7_87,08061601-ZSS_YX_Z8_EU_1_76,08061601-ZSS_YX_Z8_EU_8_86,08061601-ZSS_YX_Z8_EU_8_06,08061601-ZSS_YX_Z8_EU_1_22,08061601-ZSS_YX_Z8_EU_5_60,08061601-ZSS_YX_Z8_EU_1_81,08061601-ZSS_YX_Z8_EU_2_46,08061601-ZSS_YX_Z8_EU_3_61,08061601-ZSS_YX_Z8_EU_3_33,08061601-ZSS_YX_Z8_EU_3_47,08061601-ZSS_YX_Z8_EU…
OTU15*	0	42	42	uncultured bacterium; PIST-AFB12; AM982543	99.711	Rikenella microfusus (T) L16498	84.334	Bacteroidetes	1	08061601-ZSS_YX_Z8_EU_2_77		08061601-ZSS_YX_Z8_EU_1_84,08061601-ZSS_YX_Z8_EU_1_64,08061601-ZSS_YX_Z8_EU_1_12,08061601-ZSS_YX_Z8_EU_2_17,08061601-ZSS_YX_Z8_EU_4_81,08061601-ZSS_YX_Z8_EU_5_32,08061601-ZSS_YX_Z8_EU_5_71,08061601-ZSS_YX_Z8_EU_6_55,08061601-ZSS_YX_Z8_EU_6_58,08061601-ZSS_YX_Z8_EU_7_92,08061601-ZSS_YX_Z8_EU_7_96,08061601-ZSS_YX_Z8_EU_2_18,08061601-ZSS_YX_Z8_EU_6_81,08061601-ZSS_YX_Z8_EU_2_86,08061601-ZSS_YX_Z8_EU…
OTU20	21	16	37	uncultured bacterium; ATB-KS-1507; EF686980	100	Bacteroides eggerthii (T) L16485	85.904	Bacteroidetes	1	07122804-ZSS_Z7_EU_2_1_71	07122804_ZSS_Z7_EU_1_2_59,07122804-ZSS_Z7_EU_2_1_71,07122804-ZSS_Z7_EU_3_2_07,07122804-ZSS_Z7_EU_4_2_87,08011707-ZSS_Z7_EU_1_3_94,07122804-ZSS_Z7_EU_1_1_03,07122804-ZSS_Z7_EU_1_1_24,07122804-ZSS_Z7_EU_3_3_07,07122804_ZSS_Z7_EU_2_3_68,07122804_ZSS_Z7_EU_2_3_18,07122804_ZSS_Z7_EU_1_2_10,07122804-ZSS_Z7_EU_4_2_02,07122804-ZSS_Z7_EU_4_3_94,07122804_ZSS_Z7_EU_2_3_60,07122804-ZSS_Z7_EU_1_1_82,07122804-…	08061601-ZSS_YX_Z8_EU_1_25,08061601-ZSS_YX_Z8_EU_1_83,08061601-ZSS_YX_Z8_EU_4_15,08061601-ZSS_YX_Z8_EU_1_15,08061601-ZSS_YX_Z8_EU_3_42,08061601-ZSS_YX_Z8_EU_3_59,08061601-ZSS_YX_Z8_EU_3_93,08061601-ZSS_YX_Z8_EU_5_72,08061601-ZSS_YX_Z8_EU_8_59,08061601-ZSS_YX_Z8_EU_4_78,08061601-ZSS_YX_Z8_EU_7_01,08061601-ZSS_YX_Z8_EU_4_28,08061601-ZSS_YX_Z8_EU_2_49,08061601-ZSS_YX_Z8_EU_7_60,08061601-ZSS_YX_Z8_EU…
OTU158*	35	0	35	uncultured bacterium; ATB-KS-1450; EF686967	99.874	Clostridium straminisolvens (T) CSK1 AB125279	94.756	Firmicutes	1	08031003-Z7EU_2TH_2_2_C02	07122804_ZSS_Z7_EU_2_2_24,07122804_ZSS_Z7_EU_2_2_86,08031003-Z7EU_2TH_1_2_A02,07122804-ZSS_Z7_EU_1_1_48,07122804-ZSS_Z7_EU_1_1_72,07122804_ZSS_Z7_EU_1_2_25,07122804-ZSS_Z7_EU_4_2_55,07122804_ZSS_Z7_EU_2_3_59,07122804-ZSS_Z7_EU_4_3_95,08011707-ZSS_Z7_EU_1_3_87,08011707-ZSS_Z7_EU_3_1_82,07122804_ZSS_Z7_EU_1_2_08,08031003-Z7EU_2TH_2_2_C02,08031003-Z7EU_2TH_2_2_H11,08031003-Z7EU_2TH_1_3_H02,08031003-…
OTU166*	31	0	31	uncultured bacterium; DGGE band W1-A; AM932206	94.78	Desulfotomaculum luciae (T) SLT AF069293	85.808	Firmicutes	1	08031003-Z7EU_2TH_1_1_F06	07122804_ZSS_Z7_EU_2_2_71,07122804_ZSS_Z7_EU_1_2_94,07122804-ZSS_Z7_EU_4_1_78,08011707-ZSS_Z7_EU_1_3_29,08011707-ZSS_Z7_EU_1_3_81,08031003-Z7EU_2TH_1_1_D07,08031003-Z7EU_2TH_1_3_B02,08031003-Z7EU_2TH_2_2_C05,08031003-Z7EU_2TH_2_2_D10,08031003-Z7EU_2TH_1_2_H12,08031003-Z7EU_2TH_1_2_A05,08031003-Z7EU_2TH_2_1_A07,08031003-Z7EU_2TH_1_1_E04,07122804-ZSS_Z7_EU_3_2_13,07122804-ZSS_Z7_EU_3_2_14,07122804_…
OTU38*	1	27	28	uncultured bacterium; C35_D7_L_B_E10; EF559103	99.127	Acholeplasma palmae (T) ATCC49389 J233	89.791	Tenericutes	1	08061601-ZSS_YX_Z8_EU_5_87	08031003-Z7EU_2TH_2_1_B07	08061601-ZSS_YX_Z8_EU_1_34,08061601-ZSS_YX_Z8_EU_2_20,08061601-ZSS_YX_Z8_EU_2_75,08061601-ZSS_YX_Z8_EU_2_88,08061601-ZSS_YX_Z8_EU_4_58,08061601-ZSS_YX_Z8_EU_7_44,08061601-ZSS_YX_Z8_EU_8_35,08061601-ZSS_YX_Z8_EU_8_70,08061601-ZSS_YX_Z8_EU_8_75,08061601-ZSS_YX_Z8_EU_3_82,08061601-ZSS_YX_Z8_EU_4_93,08061601-ZSS_YX_Z8_EU_5_66,08061601-ZSS_YX_Z8_EU_5_87,08061601-ZSS_YX_Z8_EU_8_96,08061601-ZSS_YX_Z8_EU…
OTU41*	1	25	26	uncultured bacterium; AA39; EF016592	96.532	Moorella glycerini (T) YS6 U82327	86.189	Firmicutes	1	08061601-ZSS_YX_Z8_EU_6_74	08031003-Z7EU_2TH_2_2_F06	08061601-ZSS_YX_Z8_EU_1_66,08061601-ZSS_YX_Z8_EU_2_01,08061601-ZSS_YX_Z8_EU_2_55,08061601-ZSS_YX_Z8_EU_3_35,08061601-ZSS_YX_Z8_EU_3_62,08061601-ZSS_YX_Z8_EU_3_65,08061601-ZSS_YX_Z8_EU_4_46,08061601-ZSS_YX_Z8_EU_5_50,08061601-ZSS_YX_Z8_EU_5_82,08061601-ZSS_YX_Z8_EU_5_94,08061601-ZSS_YX_Z8_EU_8_02,08061601-ZSS_YX_Z8_EU_2_06,08061601-ZSS_YX_Z8_EU_4_31,08061601-ZSS_YX_Z8_EU_4_76,08061601-ZSS_YX_Z8_EU…
OTU172*	25	0	25	uncultured bacterium; ATB-KS-1932; EF686990	99.871	Cytophaga fermentans (T) M58766	85.786	Bacteroidetes	1	08011707-ZSS_Z7_EU_3_1_52	07122804_ZSS_Z7_EU_2_2_95,07122804-ZSS_Z7_EU_1_1_09,07122804-ZSS_Z7_EU_3_2_34,07122804-ZSS_Z7_EU_3_3_43,07122804-ZSS_Z7_EU_4_1_62,07122804-ZSS_Z7_EU_4_3_09,07122804-ZSS_Z7_EU_4_3_78,08011707-ZSS_Z7_EU_3_1_52,07122804-ZSS_Z7_EU_3_2_83,07122804-ZSS_Z7_EU_4_1_23,07122804-ZSS_Z7_EU_4_1_59,08011707-ZSS_Z7_EU_1_3_22,07122804_ZSS_Z7_EU_2_3_54,08011707-ZSS_Z7_EU_1_3_45,08011707-ZSS_Z7_EU_3_1_60，08031003-…
OTU5*	2	23	25	uncultured bacterium; ATB-KS-1940; EF686992	100	Cytophaga fermentans (T) M58766	85.204	Bacteroidetes	1	08061601-ZSS_YX_Z8_EU_6_62	07122804-ZSS_Z7_EU_4_1_81,08031003-Z7EU_2TH_1_1_B06	08061601-ZSS_YX_Z8_EU_1_92,08061601-ZSS_YX_Z8_EU_2_45,08061601-ZSS_YX_Z8_EU_4_11,08061601-ZSS_YX_Z8_EU_4_74,08061601-ZSS_YX_Z8_EU_5_22,08061601-ZSS_YX_Z8_EU_6_26,08061601-ZSS_YX_Z8_EU_6_62,08061601-ZSS_YX_Z8_EU_8_17,08061601-ZSS_YX_Z8_EU_8_52,08061601-ZSS_YX_Z8_EU_8_57,08061601-ZSS_YX_Z8_EU_8_80,08061601-ZSS_YX_Z8_EU_1_61,08061601-ZSS_YX_Z8_EU_3_27,08061601-ZSS_YX_Z8_EU_3_40,08061601-ZSS_YX_Z8_EU…
OTU292*	19	0	19	uncultured bacterium; 135BF32; AB330651	99.596	Desulfotomaculum luciae (T) SLT AF069293	87.11	Firmicutes	1	08031003-Z7EU_2TH_1_1_B12	08031003-Z7EU_2TH_2_1_D11,08031003-Z7EU_2TH_2_1_G01,08031003-Z7EU_2TH_2_2_H07,08031003-Z7EU_2TH_1_3_B10,08031003-Z7EU_2TH_2_1_B08,08031003-Z7EU_2TH_1_1_E09,08031003-Z7EU_2TH_1_1_H08,08031003-Z7EU_2TH_2_2_G11,08031003-Z7EU_2TH_1_1_G11,08031003-Z7EU_2TH_2_2_A09,08031003-Z7EU_2TH_1_1_D04,08031003-Z7EU_2TH_1_1_A07,08031003-Z7EU_2TH_1_1_G04,08031003-Z7EU_2TH_1_2_E04,08031003-Z7EU_2TH_2_1_E12,08031003-…
OTU17*	3	15	18	uncultured bacterium; A35_D28_H_B_A04; EF559229	99.424	Pseudomonas pseudoalcaligenes (T) DSM 50018T (type strain) Z76675	93.7	Proteobacteria	1	08061601-ZSS_YX_Z8_EU_6_09	08031003-Z7EU_2TH_1_1_G09,07122804-ZSS_Z7_EU_3_2_82,07122804_ZSS_Z7_EU_2_3_64	08061601-ZSS_YX_Z8_EU_1_59,08061601-ZSS_YX_Z8_EU_5_31,08061601-ZSS_YX_Z8_EU_6_09,08061601-ZSS_YX_Z8_EU_6_90,08061601-ZSS_YX_Z8_EU_7_95,08061601-ZSS_YX_Z8_EU_2_05,08061601-ZSS_YX_Z8_EU_3_49,08061601-ZSS_YX_Z8_EU_6_83,08061601-ZSS_YX_Z8_EU_1_27,08061601-ZSS_YX_Z8_EU_7_41,08061601-ZSS_YX_Z8_EU_8_23,08061601-ZSS_YX_Z8_EU_4_56,08061601-ZSS_YX_Z8_EU_6_54,08061601-ZSS_YX_Z8_EU_2_12,08061601-ZSS_YX_Z8_EU…
OTU30	15	3	18	uncultured bacterium; DGGE band W1-A; AM932206	95.33	Moorella glycerini (T) YS6 U82327	86.232	Firmicutes	1	07122804-ZSS_Z7_EU_4_1_47	08031003-Z7EU_2TH_2_1_C05,07122804-ZSS_Z7_EU_2_1_52,07122804_ZSS_Z7_EU_2_3_34,08031003-Z7EU_2TH_2_1_D03,07122804-ZSS_Z7_EU_3_2_28,07122804-ZSS_Z7_EU_4_2_51,08031003-Z7EU_2TH_2_1_B02,07122804_ZSS_Z7_EU_2_3_17,08011707-ZSS_Z7_EU_1_3_71,07122804_ZSS_Z7_EU_2_3_28,08031003-Z7EU_2TH_2_2_D05,08031003-Z7EU_2TH_1_1_D08,07122804-ZSS_Z7_EU_4_3_75,07122804-ZSS_Z7_EU_4_1_47,08031003-Z7EU_2TH_2_1_B03	08061601-ZSS_YX_Z8_EU_1_72,08061601-ZSS_YX_Z8_EU_5_54,08061601-ZSS_YX_Z8_EU_5_81
OTU156*	17	0	17	uncultured bacterium; B55_K_B_E03; DQ887967	99.776	Clostridium thermosuccinogenes (T) DSM 5807 Y18180	93.473	Firmicutes	1	08031003-Z7EU_2TH_2_2_A08	07122804_ZSS_Z7_EU_2_2_19,07122804-ZSS_Z7_EU_1_1_87,07122804_ZSS_Z7_EU_2_3_55,08031003-Z7EU_2TH_1_1_D10,08031003-Z7EU_2TH_1_1_D09,08031003-Z7EU_2TH_2_1_F04,08031003-Z7EU_2TH_1_2_E05,07122804-ZSS_Z7_EU_3_3_59,08011707-ZSS_Z7_EU_3_1_90,08031003-Z7EU_2TH_2_2_A08,07122804_ZSS_Z7_EU_1_2_31,08031003-Z7EU_2TH_1_3_D05,08031003-Z7EU_2TH_1_2_A11,08031003-Z7EU_2TH_1_3_F12,08031003-Z7EU_2TH_2_2_E05,08031003-…
OTU162*	15	0	15	uncultured eubacterium WJGRT-163; AF175658	99.78	Petrimonas sulfuriphila (T) BN3 AY570690	81.455	Bacteroidetes	1	07122804-ZSS_Z7_EU_3_2_09	07122804_ZSS_Z7_EU_2_2_57,07122804_ZSS_Z7_EU_2_2_59,07122804-ZSS_Z7_EU_1_1_44,07122804-ZSS_Z7_EU_1_1_73,07122804-ZSS_Z7_EU_2_1_61,07122804-ZSS_Z7_EU_3_2_09,07122804-ZSS_Z7_EU_4_1_45,07122804_ZSS_Z7_EU_2_3_22,07122804_ZSS_Z7_EU_1_2_40,07122804-ZSS_Z7_EU_3_3_61,08011707-ZSS_Z7_EU_3_1_07,08031003-Z7EU_2TH_1_2_A03,07122804-ZSS_Z7_EU_4_3_16,07122804-ZSS_Z7_EU_2_1_09,07122804-ZSS_Z7_EU_4_3_59
OTU185*	15	0	15	uncultured bacterium; 135BF29; AB330648	98.996	Ruminococcus callidus (T) ATCC 27760 L76596	91.931	Firmicutes	1	08031003-Z7EU_2TH_1_3_B11	07122804_ZSS_Z7_EU_1_2_39,07122804-ZSS_Z7_EU_4_3_93,08031003-Z7EU_2TH_1_2_D04,08031003-Z7EU_2TH_2_1_D04,08031003-Z7EU_2TH_2_1_E04,08031003-Z7EU_2TH_1_2_E03,08031003-Z7EU_2TH_1_3_C06,08031003-Z7EU_2TH_2_1_D09,07122804-ZSS_Z7_EU_4_2_11,07122804-ZSS_Z7_EU_4_2_29,08031003-Z7EU_2TH_2_2_D07,07122804-ZSS_Z7_EU_4_3_36,08031003-Z7EU_2TH_1_3_F01,08031003-Z7EU_2TH_2_2_G09,08031003-Z7EU_2TH_1_3_B11
OTU98	13	2	15	uncultured bacterium; 135BF26; AB330645	99.798	Clostridium straminisolvens (T) CSK1 AB125279	92.285	Firmicutes	1	07122804-ZSS_Z7_EU_1_1_83	08031003-Z7EU_2TH_2_2_D11,08031003-Z7EU_2TH_2_2_F05,07122804_ZSS_Z7_EU_2_2_36,07122804-ZSS_Z7_EU_1_1_83,08031003-Z7EU_2TH_1_2_C11,08031003-Z7EU_2TH_1_2_D08,08031003-Z7EU_2TH_1_1_A03,08031003-Z7EU_2TH_1_3_F06,08031003-Z7EU_2TH_1_2_E01,08031003-Z7EU_2TH_1_3_H10,08031003-Z7EU_2TH_1_1_B08,08031003-Z7EU_2TH_1_1_E10,08031003-Z7EU_2TH_1_2_F06	08061601-ZSS_YX_Z8_EU_4_43,08061601-ZSS_YX_Z8_EU_7_15
OTU35	3	8	11	uncultured bacterium; 135BF21; AB330640	99.798	Clostridium jejuense (T) HY-35-12 AY494606	92.308	Firmicutes	1	08061601-ZSS_YX_Z8_EU_8_30	08031003-Z7EU_2TH_2_1_F02,08031003-Z7EU_2TH_2_2_B11,08031003-Z7EU_2TH_1_2_G05	08061601-ZSS_YX_Z8_EU_1_74,08061601-ZSS_YX_Z8_EU_2_56,08061601-ZSS_YX_Z8_EU_4_77,08061601-ZSS_YX_Z8_EU_8_30,08061601-ZSS_YX_Z8_EU_4_37,08061601-ZSS_YX_Z8_EU_7_84,08061601-ZSS_YX_Z8_EU_6_06,08061601-ZSS_YX_Z8_EU_8_69
OTU6	3	8	11	uncultured bacterium; GZKB73; AJ853567	99.093	Candidatus Xiphinematobacter rivesi (T) AF217461	79.942	Verrucomicrobia	1	08061601-ZSS_YX_Z8_EU_7_58	07122804-ZSS_Z7_EU_4_3_56,08031003-Z7EU_2TH_2_1_F08,07122804-ZSS_Z7_EU_4_1_69	08061601-ZSS_YX_Z8_EU_1_32,08061601-ZSS_YX_Z8_EU_2_51,08061601-ZSS_YX_Z8_EU_4_16,08061601-ZSS_YX_Z8_EU_5_67,08061601-ZSS_YX_Z8_EU_2_83,08061601-ZSS_YX_Z8_EU_7_58,08061601-ZSS_YX_Z8_EU_5_13,08061601-ZSS_YX_Z8_EU_5_42
OTU309	10	0	10	uncultured bacterium; ATB-KS-1443; EF686964	99.738	Desulfotomaculum luciae (T) SLT AF069293	87.274	Firmicutes	1	08031003-Z7EU_2TH_2_1_H10	08031003-Z7EU_2TH_2_1_D07,08031003-Z7EU_2TH_2_1_G06,08031003-Z7EU_2TH_2_2_C03,08031003-Z7EU_2TH_2_2_A04,08031003-Z7EU_2TH_2_1_H12,08031003-Z7EU_2TH_2_2_G02,08031003-Z7EU_2TH_1_1_G07,08031003-Z7EU_2TH_1_1_F11,08031003-Z7EU_2TH_2_1_H08,08031003-Z7EU_2TH_2_1_H10
OTU225	9	0	9	swine effluent bacterium CHNDP41; DQ337536	99.637	Ignatzschineria larvae (T) L1/68 AJ252143	92.8	Proteobacteria	1	08031003-Z7EU_2TH_2_2_D01	07122804-ZSS_Z7_EU_3_3_19,08011707-ZSS_Z7_EU_1_3_49,08011707-ZSS_Z7_EU_1_3_58,08011707-ZSS_Z7_EU_3_1_85,07122804-ZSS_Z7_EU_3_3_47,07122804-ZSS_Z7_EU_4_1_67,07122804-ZSS_Z7_EU_4_3_83,08031003-Z7EU_2TH_2_2_D01,08011707-ZSS_Z7_EU_1_3_02
OTU29	0	8	8	uncultured bacterium; LE38; AY816908	99.048	Alkaliflexus imshenetskii (T) type strain: Z-7010 AJ784993	90.909	Bacteroidetes	1	08061601-ZSS_YX_Z8_EU_7_14		08061601-ZSS_YX_Z8_EU_1_14,08061601-ZSS_YX_Z8_EU_5_68,08061601-ZSS_YX_Z8_EU_7_14,08061601-ZSS_YX_Z8_EU_7_24,08061601-ZSS_YX_Z8_EU_2_79,08061601-ZSS_YX_Z8_EU_8_53,08061601-ZSS_YX_Z8_EU_2_62,08061601-ZSS_YX_Z8_EU_8_20
OTU52	1	7	8	uncultured bacterium; ATB-KS-1452; EF686968	99.743	Treponema brennaborense (T) Y16568	90.585	Spirochaetes	1	08061601-ZSS_YX_Z8_EU_2_66	08031003-Z7EU_2TH_2_1_F11	08061601-ZSS_YX_Z8_EU_2_33,08061601-ZSS_YX_Z8_EU_3_29,08061601-ZSS_YX_Z8_EU_6_45,08061601-ZSS_YX_Z8_EU_2_66,08061601-ZSS_YX_Z8_EU_4_05,08061601-ZSS_YX_Z8_EU_4_50,08061601-ZSS_YX_Z8_EU_7_29
OTU157	7	0	7	uncultured bacterium; CARB_ESS_3; AY239534	99.34	Pseudomonas pseudoalcaligenes (T) DSM 50018T (type strain) Z76675	95.225	Proteobacteria	1	08031003-Z7EU_2TH_2_2_E04	07122804_ZSS_Z7_EU_2_2_22,08031003-Z7EU_2TH_2_2_E04,07122804_ZSS_Z7_EU_1_2_27,07122804_ZSS_Z7_EU_1_2_44,07122804-ZSS_Z7_EU_3_3_17,08031003-Z7EU_2TH_1_1_B02,07122804_ZSS_Z7_EU_1_2_95
OTU222	7	0	7	uncultured bacterium; ATB-KS-1932; EF686990	99.742	Cytophaga fermentans (T) M58766	85.622	Bacteroidetes	1	08031003-Z7EU_2TH_1_3_A09	07122804-ZSS_Z7_EU_3_3_06,08031003-Z7EU_2TH_1_1_F10,08031003-Z7EU_2TH_1_2_G02,08031003-Z7EU_2TH_1_2_C12,08031003-Z7EU_2TH_1_2_D07,08031003-Z7EU_2TH_1_3_A09,08031003-Z7EU_2TH_1_1_E03
OTU300	7	0	7	uncultured bacterium; DGGE band W1-A; AM932206	95.604	Moorella glycerini (T) YS6 U82327	86.459	Firmicutes	1	08031003-Z7EU_2TH_1_2_H02	08031003-Z7EU_2TH_1_3_E09,08031003-Z7EU_2TH_1_1_E01,08031003-Z7EU_2TH_2_2_E06,08031003-Z7EU_2TH_1_1_E07,08031003-Z7EU_2TH_1_2_D05,08031003-Z7EU_2TH_1_2_H02,08031003-Z7EU_2TH_1_2_B01
OTU45	2	5	7	uncultured bacterium; DGGE gel band 7; EU618046	100	Alkaliflexus imshenetskii (T) type strain: Z-7010 AJ784993	91.565	Bacteroidetes	1	08061601-ZSS_YX_Z8_EU_8_26	08031003-Z7EU_2TH_1_3_E07,07122804-ZSS_Z7_EU_3_3_01	08061601-ZSS_YX_Z8_EU_2_04,08061601-ZSS_YX_Z8_EU_2_89,08061601-ZSS_YX_Z8_EU_3_71,08061601-ZSS_YX_Z8_EU_8_26,08061601-ZSS_YX_Z8_EU_7_62
OTU195	6	0	6	uncultured bacterium; 194BF19; AB330665	97.98	Garciella nitratireducens (T) Met 79 DSM 15102	86.238	Firmicutes	1	08031003-Z7EU_2TH_2_1_A02	07122804-ZSS_Z7_EU_2_1_13,08031003-Z7EU_2TH_2_1_A02,08011707-ZSS_Z7_EU_3_1_93,08031003-Z7EU_2TH_2_1_F05,08031003-Z7EU_2TH_1_3_H09,08031003-Z7EU_2TH_1_2_A06
OTU224	6	0	6	uncultured Clostridium sp.; AC033; AY330125	97.837	Clostridium straminisolvens (T) CSK1 AB125279	96.203	Firmicutes	1	08031003-Z7EU_2TH_2_2_B04	07122804-ZSS_Z7_EU_3_3_14,08031003-Z7EU_2TH_1_1_G03,08031003-Z7EU_2TH_1_1_D01,08031003-Z7EU_2TH_2_2_B04,08031003-Z7EU_2TH_1_2_B03,08031003-Z7EU_2TH_1_2_A09
OTU27	0	6	6	uncultured bacterium; M35_D20_H_B_D12; EF586018	98.439	Pseudomonas alcaliphila (T) AL15-21 AB030583	93.329	Proteobacteria	1	08061601-ZSS_YX_Z8_EU_7_45		08061601-ZSS_YX_Z8_EU_1_37,08061601-ZSS_YX_Z8_EU_3_20,08061601-ZSS_YX_Z8_EU_3_73,08061601-ZSS_YX_Z8_EU_6_78,08061601-ZSS_YX_Z8_EU_7_55,08061601-ZSS_YX_Z8_EU_7_45
OTU31	0	6	6	uncultured bacterium; A35_D28_H_B_G07; EF559228	99.114	Alkaliphilus crotonatoxidans (T) B11-2 AF467248	92.205	Firmicutes	1	08061601-ZSS_YX_Z8_EU_8_68		08061601-ZSS_YX_Z8_EU_1_30,08061601-ZSS_YX_Z8_EU_2_90,08061601-ZSS_YX_Z8_EU_3_39,08061601-ZSS_YX_Z8_EU_4_45,08061601-ZSS_YX_Z8_EU_8_68,08061601-ZSS_YX_Z8_EU_4_02
OTU46	0	6	6	uncultured bacterium; M1PL1-10; AB191980	87.025	Syntrophus gentianae (T) HQgoe1 X85132	77.145	Gemmatimonadetes	0.1	08061601-ZSS_YX_Z8_EU_7_27		08061601-ZSS_YX_Z8_EU_2_07,08061601-ZSS_YX_Z8_EU_8_38,08061601-ZSS_YX_Z8_EU_6_24,08061601-ZSS_YX_Z8_EU_7_27,08061601-ZSS_YX_Z8_EU_7_30,08061601-ZSS_YX_Z8_EU_5_76
OTU54	1	5	6	uncultured bacterium; M35_D8_L_B_C03; EF586015	99.636	Alkaliflexus imshenetskii (T) type strain: Z-7010 AJ784993	89.554	Bacteroidetes	1	08061601-ZSS_YX_Z8_EU_6_18	08011707-ZSS_Z7_EU_3_1_84	08061601-ZSS_YX_Z8_EU_2_36,08061601-ZSS_YX_Z8_EU_4_85,08061601-ZSS_YX_Z8_EU_5_49,08061601-ZSS_YX_Z8_EU_6_18,08061601-ZSS_YX_Z8_EU_8_42
OTU62	0	6	6	uncultured bacterium; PISD-AIE04; AM982619	99.638	Pseudomonas alcaliphila (T) AL15-21 AB030583	93.458	Proteobacteria	1	08061601-ZSS_YX_Z8_EU_4_79		08061601-ZSS_YX_Z8_EU_2_58,08061601-ZSS_YX_Z8_EU_6_52,08061601-ZSS_YX_Z8_EU_2_74,08061601-ZSS_YX_Z8_EU_4_79,08061601-ZSS_YX_Z8_EU_8_94,08061601-ZSS_YX_Z8_EU_4_82
OTU77	0	6	6	uncultured bacterium; MUA06; AB114333	95.075	Desulfotomaculum luciae (T) SLT AF069293	86.382	Firmicutes	1	08061601-ZSS_YX_Z8_EU_8_05		08061601-ZSS_YX_Z8_EU_3_28,08061601-ZSS_YX_Z8_EU_4_21,08061601-ZSS_YX_Z8_EU_8_05,08061601-ZSS_YX_Z8_EU_8_10,08061601-ZSS_YX_Z8_EU_6_29,08061601-ZSS_YX_Z8_EU_8_40
OTU8	0	6	6	uncultured bacterium; fcr205; AY438851	98.682	Papillibacter cinnamivorans (T) CIN1 DSM12816	90.754	Firmicutes	1	08061601-ZSS_YX_Z8_EU_4_42		08061601-ZSS_YX_Z8_EU_1_54,08061601-ZSS_YX_Z8_EU_2_27,08061601-ZSS_YX_Z8_EU_4_75,08061601-ZSS_YX_Z8_EU_1_82,08061601-ZSS_YX_Z8_EU_4_42,08061601-ZSS_YX_Z8_EU_1_20
OTU96	1	5	6	uncultured bacterium; G35_D8_L_B_D05; EF559154	99.633	Clostridium alkalicellum (T) Z-7026 AY959944	87.5	Firmicutes	1	08031003-Z7EU_2TH_2_2_E07	08031003-Z7EU_2TH_2_2_E07	08061601-ZSS_YX_Z8_EU_4_34,08061601-ZSS_YX_Z8_EU_5_29,08061601-ZSS_YX_Z8_EU_6_08,08061601-ZSS_YX_Z8_EU_5_47,08061601-ZSS_YX_Z8_EU_6_22
OTU97	1	5	6	uncultured bacterium; LD19; AY816801	99.263	Bacteroides stercoris (T) ATCC 43183T X83953	86.096	Bacteroidetes	1	08061601-ZSS_YX_Z8_EU_4_63	07122804_ZSS_Z7_EU_2_3_25	08061601-ZSS_YX_Z8_EU_4_35,08061601-ZSS_YX_Z8_EU_4_63,08061601-ZSS_YX_Z8_EU_7_71,08061601-ZSS_YX_Z8_EU_5_19,08061601-ZSS_YX_Z8_EU_6_53
OTU171	5	0	5	uncultured bacterium; M55_D21_H_B_H12; EF586060	96.378	Clostridium ultunense (T) BS Z69293	96.28	Firmicutes	1	07122804_ZSS_Z7_EU_2_2_93	07122804_ZSS_Z7_EU_2_2_93,07122804-ZSS_Z7_EU_4_2_07,08031003-Z7EU_2TH_2_2_A03,08011707-ZSS_Z7_EU_1_3_67,08031003-Z7EU_2TH_2_2_E12
OTU176	5	0	5	uncultured bacterium; G55_D5_H_B_B06; DQ887916	97.961	Cryptanaerobacter phenolicus (T) LR7.2 AY327251	86.043	Firmicutes	0.93	08031003-Z7EU_2TH_1_3_D02	07122804-ZSS_Z7_EU_1_1_51,08031003-Z7EU_2TH_1_3_A06,08031003-Z7EU_2TH_2_2_H09,08031003-Z7EU_2TH_1_3_D02,08031003-Z7EU_2TH_2_2_G10
OTU196	5	0	5	uncultured bacterium; M4; EU009340	99.636	Moorella glycerini (T) YS6 U82327	86.78	Firmicutes	1	08031003-Z7EU_2TH_1_3_H12	07122804-ZSS_Z7_EU_2_1_19,08011707-ZSS_Z7_EU_1_3_95,08031003-Z7EU_2TH_1_3_H12,08031003-Z7EU_2TH_1_3_G07,08031003-Z7EU_2TH_1_3_G04
OTU24	3	2	5	uncultured bacterium; C35_D7_H_B_H09; EF559105	99.927	Clostridium aldrichii (T) DSM 6159 X71846	91.753	Firmicutes	1	08061601-ZSS_YX_Z8_EU_3_74	07122804_ZSS_Z7_EU_2_3_48,08031003-Z7EU_2TH_1_3_D11,08031003-Z7EU_2TH_1_3_H05	08061601-ZSS_YX_Z8_EU_1_36,08061601-ZSS_YX_Z8_EU_3_74
OTU25	0	5	5	uncultured Clostridium sp.; 48-0.5D4-1; EF016412	97.789	Clostridium populeti (T) ATCC 35295 X71853	92.668	Firmicutes	1	08061601-ZSS_YX_Z8_EU_1_19		08061601-ZSS_YX_Z8_EU_1_19,08061601-ZSS_YX_Z8_EU_8_31,08061601-ZSS_YX_Z8_EU_3_70,08061601-ZSS_YX_Z8_EU_7_85,08061601-ZSS_YX_Z8_EU_6_69
OTU289	5	0	5	uncultured bacterium; M4; EU009340	96.727	Bacillus nealsonii (T) FO-092 AF234863	86.683	Firmicutes	1	08031003-Z7EU_2TH_2_1_C12	08031003-Z7EU_2TH_2_2_B02,08031003-Z7EU_2TH_1_1_C01,08031003-Z7EU_2TH_2_1_C12,08031003-Z7EU_2TH_2_2_C11,08031003-Z7EU_2TH_2_1_A03
OTU63	0	5	5	uncultured Clostridium sp.; VE19; EF681637	98.442	Acetivibrio cellulolyticus (T) L35515	90.849	Firmicutes	1	08061601-ZSS_YX_Z8_EU_2_67		08061601-ZSS_YX_Z8_EU_2_67,08061601-ZSS_YX_Z8_EU_5_93,08061601-ZSS_YX_Z8_EU_6_32,08061601-ZSS_YX_Z8_EU_6_33,08061601-ZSS_YX_Z8_EU_6_34
OTU108	3	1	4	uncultured compost bacterium; 1B08; DQ346487	100	Alcaligenes faecalis subsp. parafaecalis (T) G AJ242986	94.714	Proteobacteria	1	08031003-Z7EU_2TH_1_1_A01	08031003-Z7EU_2TH_1_1_A01,08031003-Z7EU_2TH_1_2_B02,08031003-Z7EU_2TH_1_3_F03	08061601-ZSS_YX_Z8_EU_4_90
OTU130	3	1	4	uncultured bacterium; B35_F_B_G04; EF559073	99.855	Proteiniphilum acetatigenes (T) TB107 AY742226	94.469	Bacteroidetes	1	08061601-ZSS_YX_Z8_EU_6_86	08031003-Z7EU_2TH_1_1_G12,08031003-Z7EU_2TH_2_1_A10,08031003-Z7EU_2TH_2_2_G04	08061601-ZSS_YX_Z8_EU_6_86
OTU151	3	1	4	uncultured bacterium; LD32; AY816809	99.779	Petrimonas sulfuriphila (T) BN3 AY570690	91.661	Bacteroidetes	1	07122804-ZSS_Z7_EU_4_2_57	07122804-ZSS_Z7_EU_4_1_24,07122804-ZSS_Z7_EU_4_1_26,07122804-ZSS_Z7_EU_4_2_57	08061601-ZSS_YX_Z8_EU_8_50
OTU16	0	4	4	uncultured bacterium; M4; EU009340	96.364	Bacillus nealsonii (T) FO-092 AF234863	86.766	Firmicutes	1	08061601-ZSS_YX_Z8_EU_1_86		08061601-ZSS_YX_Z8_EU_1_86,08061601-ZSS_YX_Z8_EU_8_64,08061601-ZSS_YX_Z8_EU_1_11,08061601-ZSS_YX_Z8_EU_2_53
OTU307	4	0	4	uncultured bacterium; 194BF27; AB330673	99.596	Desulfotomaculum luciae (T) SLT AF069293	85.4	Firmicutes	0.97	08031003-Z7EU_2TH_1_2_C02	08031003-Z7EU_2TH_1_3_B09,08031003-Z7EU_2TH_2_2_C08,08031003-Z7EU_2TH_1_1_F08,08031003-Z7EU_2TH_1_2_C02
OTU58	2	2	4	AF376453	98.504	Sporobacter termitidis (T) SYR Z49863	92.245	Firmicutes	1	08031003-Z7EU_2TH_2_1_A09	08031003-Z7EU_2TH_2_1_A09,08031003-Z7EU_2TH_2_1_E11	08061601-ZSS_YX_Z8_EU_2_48,08061601-ZSS_YX_Z8_EU_8_74
OTU68	0	4	4	uncultured bacterium; 12-18; AB434060	99.302	Bacteroides capillosus (T) ATCC 29799 AY136666	91.185	Firmicutes	1	08061601-ZSS_YX_Z8_EU_5_21		08061601-ZSS_YX_Z8_EU_2_78,08061601-ZSS_YX_Z8_EU_5_21,08061601-ZSS_YX_Z8_EU_7_16,08061601-ZSS_YX_Z8_EU_7_31
OTU70	0	4	4	uncultured Peptostreptococcaceae bacterium; NSP3Q1s07; EU629509	97.867	Tissierella praeacuta (T) type strain: ATCC 25539 X80833	95.725	Firmicutes	1	08061601-ZSS_YX_Z8_EU_8_71		08061601-ZSS_YX_Z8_EU_2_84,08061601-ZSS_YX_Z8_EU_6_48,08061601-ZSS_YX_Z8_EU_8_71,08061601-ZSS_YX_Z8_EU_6_03
OTU82	0	4	4	uncultured bacterium; M4; EU009340	96.545	Moorella glycerini (T) YS6 U82327	86.873	Firmicutes	1	08061601-ZSS_YX_Z8_EU_6_88		08061601-ZSS_YX_Z8_EU_3_54,08061601-ZSS_YX_Z8_EU_4_70,08061601-ZSS_YX_Z8_EU_6_88,08061601-ZSS_YX_Z8_EU_4_38
OTU90	1	3	4	uncultured bacterium; SB78; EF016637	98.835	Moorella glycerini (T) YS6 U82327	86.963	Firmicutes	1	08061601-ZSS_YX_Z8_EU_7_72	08031003-Z7EU_2TH_2_2_C10	08061601-ZSS_YX_Z8_EU_4_20,08061601-ZSS_YX_Z8_EU_7_77,08061601-ZSS_YX_Z8_EU_7_72
OTU1	0	3	3	uncultured Clostridium sp.; U5; DQ168269	98.214	Clostridium jejuense (T) HY-35-12 AY494606	92.792	Firmicutes	1	08061601-ZSS_YX_Z8_EU_7_12		08061601-ZSS_YX_Z8_EU_1_80,08061601-ZSS_YX_Z8_EU_1_08,08061601-ZSS_YX_Z8_EU_7_12
OTU104	2	1	3	uncultured bacterium; 194BF19; AB330665	98.99	Desulfotomaculum luciae (T) SLT AF069293	86.263	Firmicutes	1	08061601-ZSS_YX_Z8_EU_4_72	08031003-Z7EU_2TH_1_3_E03,08031003-Z7EU_2TH_2_1_C03	08061601-ZSS_YX_Z8_EU_4_72
OTU112	1	2	3	uncultured bacterium; TraCl 05; AM991323	97.234	Clostridium straminisolvens (T) CSK1 AB125279	86.889	Firmicutes	1	08031003-Z7EU_2TH_1_3_E05	08031003-Z7EU_2TH_1_3_E05	08061601-ZSS_YX_Z8_EU_5_40,08061601-ZSS_YX_Z8_EU_8_27
OTU118	2	1	3	uncultured bacterium; B-01; AB081818	93.928	Clostridium thermosuccinogenes (T) DSM 5807 Y18180	86.209	Firmicutes	1	08061601-ZSS_YX_Z8_EU_5_78	08031003-Z7EU_2TH_1_3_C05,07122804-ZSS_Z7_EU_4_1_10	08061601-ZSS_YX_Z8_EU_5_78
OTU12	0	3	3	uncultured bacterium; KAB-C-073; AB382807	99.152	Spirochaeta sp. SPN1 (T) type strain:SPN1 AJ698092	87.535	Spirochaetes	0.83	08061601-ZSS_YX_Z8_EU_1_44		08061601-ZSS_YX_Z8_EU_1_62,08061601-ZSS_YX_Z8_EU_1_44,08061601-ZSS_YX_Z8_EU_6_94
OTU189	3	0	3	uncultured bacterium; A35_D28_L_B_D02; EF559216	99.852	Natronincola histidinovorans (T) Z-7940T (DSM 11416) Y16716	87.022	Firmicutes	1	07122804-ZSS_Z7_EU_2_1_45	07122804_ZSS_Z7_EU_1_2_51,07122804-ZSS_Z7_EU_2_1_45,07122804-ZSS_Z7_EU_2_1_47
OTU2	0	3	3	uncultured bacterium; L1T_104; EF551837	93.991	Treponema primitia (T) ZAS-1 AF093251	91.214	Spirochaetes	1	08061601-ZSS_YX_Z8_EU_1_55		08061601-ZSS_YX_Z8_EU_1_55,08061601-ZSS_YX_Z8_EU_8_19,08061601-ZSS_YX_Z8_EU_8_22
OTU211	3	0	3	uncultured bacterium; C147B; EU219966	99.455	Desulfotomaculum luciae (T) SLT AF069293	85.924	Firmicutes	1	08031003-Z7EU_2TH_1_1_F02	07122804-ZSS_Z7_EU_2_1_85,08031003-Z7EU_2TH_1_1_F02,08031003-Z7EU_2TH_1_2_G06
OTU247	3	0	3	uncultured bacterium; 135BF15; AB330634	96.768	Clostridium ultunense (T) BS Z69293	93.129	Firmicutes	1	08011707-ZSS_Z7_EU_1_3_50	07122804-ZSS_Z7_EU_4_2_27,08011707-ZSS_Z7_EU_1_3_50,08031003-Z7EU_2TH_2_1_D08
OTU287	3	0	3	uncultured bacterium; Ac0P-04; AB297431	95.991	Erysipelothrix inopinata (T) 143-02 AJ550617	89.898	Firmicutes	1	08031003-Z7EU_2TH_1_1_H01	07122804_ZSS_Z7_EU_2_3_12,08031003-Z7EU_2TH_1_1_H01,08031003-Z7EU_2TH_2_1_G11
OTU298	3	0	3	uncultured bacterium; M4; EU009340	99.818	Moorella glycerini (T) YS6 U82327	86.643	Firmicutes	1	08031003-Z7EU_2TH_2_1_D05	08031003-Z7EU_2TH_1_3_A08,08031003-Z7EU_2TH_2_1_D05,08031003-Z7EU_2TH_1_1_F09
OTU302	3	0	3	uncultured bacterium; 30BF24; AB330624	100	Desulfotomaculum luciae (T) SLT AF069293	85.374	Firmicutes	1	08031003-Z7EU_2TH_2_1_H06	08031003-Z7EU_2TH_1_1_A08,08031003-Z7EU_2TH_2_1_G02,08031003-Z7EU_2TH_2_1_H06
OTU306	3	0	3	uncultured bacterium; 30BF10; AB330610	95.791	Clostridium ultunense (T) BS Z69293	91.935	Firmicutes	1	08031003-Z7EU_2TH_2_2_B03	08031003-Z7EU_2TH_2_2_B03,08031003-Z7EU_2TH_1_2_A10,08031003-Z7EU_2TH_1_1_H10
OTU308	3	0	3	uncultured Clostridiales bacterium; pb2022; EF581140	98.185	Clostridium sporosphaeroides (T) M59116	93.87	Firmicutes	1	08031003-Z7EU_2TH_1_3_A07	08031003-Z7EU_2TH_2_2_D06,08031003-Z7EU_2TH_1_3_A07,08031003-Z7EU_2TH_1_1_G10
OTU310	3	0	3	uncultured bacterium; G35_D8_H_B_G01; EF559164	96.416	Sporanaerobacter acetigenes (T) Lup33 DSM 13106	93.62	Firmicutes	1	08031003-Z7EU_2TH_1_3_D09	08031003-Z7EU_2TH_1_3_D09,08031003-Z7EU_2TH_1_1_B04,08031003-Z7EU_2TH_1_1_C10
OTU313	3	0	3	uncultured Gelria sp.; MRE50b25; AY684072	92.256	Desulfotomaculum luciae (T) SLT AF069293	87.889	Firmicutes	1	08031003-Z7EU_2TH_1_1_C02	08031003-Z7EU_2TH_1_1_C02,08031003-Z7EU_2TH_1_2_C08,08031003-Z7EU_2TH_1_1_H03
OTU315	3	0	3	uncultured eubacterium WJGRT-163; AF175658	99.763	Alistipes finegoldii (T) ANH 2437 AJ518874	82.143	Bacteroidetes	1	08031003-Z7EU_2TH_2_1_A11	08031003-Z7EU_2TH_1_3_D04,08031003-Z7EU_2TH_2_1_A11,08031003-Z7EU_2TH_2_1_C01
OTU324	3	0	3	uncultured bacterium; ATB-KS-1932; EF686990	100	Cytophaga fermentans (T) M58766	86.113	Bacteroidetes	1	08031003-Z7EU_2TH_2_1_A06	08031003-Z7EU_2TH_2_1_A06,08031003-Z7EU_2TH_2_2_G08,08031003-Z7EU_2TH_2_1_E05
OTU44	0	3	3	uncultured bacterium; 194BF21; AB330667	96.976	Clostridium stercorarium subsp. leptospartum (T) ATCC 35414 AF266461	92.955	Firmicutes	1	08061601-ZSS_YX_Z8_EU_2_03		08061601-ZSS_YX_Z8_EU_2_03,08061601-ZSS_YX_Z8_EU_3_48,08061601-ZSS_YX_Z8_EU_5_25
OTU60	0	3	3	uncultured bacterium; 194BF16; AB330662	98.384	Clostridium jejuense (T) HY-35-12 AY494606	91.53	Firmicutes	1	08061601-ZSS_YX_Z8_EU_2_60		08061601-ZSS_YX_Z8_EU_2_54,08061601-ZSS_YX_Z8_EU_2_60,08061601-ZSS_YX_Z8_EU_8_60
OTU66	0	3	3	uncultured bacterium; LD54; AY816826	99.781	Petrimonas sulfuriphila (T) BN3 AY570690	91.763	Bacteroidetes	1	08061601-ZSS_YX_Z8_EU_3_90		08061601-ZSS_YX_Z8_EU_2_73,08061601-ZSS_YX_Z8_EU_3_90,08061601-ZSS_YX_Z8_EU_7_68
OTU7	1	2	3	uncultured bacterium; A55_D21_L_B_F04; EF559053	92.545	Desulfotomaculum luciae (T) SLT AF069293	85.795	Firmicutes	0.94	07122804_ZSS_Z7_EU_2_3_78	07122804_ZSS_Z7_EU_2_3_78	08061601-ZSS_YX_Z8_EU_1_71,08061601-ZSS_YX_Z8_EU_1_79
OTU76	0	3	3	uncultured Gram-positive bacterium; JAB CS 24; AY734393	98.934	Bacillus massiliensis (T) 4400831 AY677116	96.146	Firmicutes	1	08061601-ZSS_YX_Z8_EU_3_23		08061601-ZSS_YX_Z8_EU_3_23,08061601-ZSS_YX_Z8_EU_3_56,08061601-ZSS_YX_Z8_EU_4_96
OTU10	0	2	2	uncultured bacterium; AA39; EF016592	98.659	Bacillus nealsonii (T) FO-092 AF234863	87.107	Firmicutes	1	08061601-ZSS_YX_Z8_EU_8_67		08061601-ZSS_YX_Z8_EU_1_91,08061601-ZSS_YX_Z8_EU_8_67
OTU100	0	2	2	uncultured bacterium; A3g; AB433995	94.588	Acholeplasma palmae (T) ATCC49389 J233	89.857	Tenericutes	1	08061601-ZSS_YX_Z8_EU_8_66		08061601-ZSS_YX_Z8_EU_4_53,08061601-ZSS_YX_Z8_EU_8_66
OTU107	1	1	2	uncultured Clostridium sp.; VE19; EF681637	98.598	Clostridium alkalicellum (T) Z-7026 AY959944	91.518	Firmicutes	1	08031003-Z7EU_2TH_2_2_E02	08031003-Z7EU_2TH_2_2_E02	08061601-ZSS_YX_Z8_EU_4_86
OTU119	1	1	2	uncultured bacterium; DGGE band W1-A; AM932206	93.956	Desulfotomaculum luciae (T) SLT AF069293	87.673	Firmicutes	1	07122804-ZSS_Z7_EU_3_2_16	07122804-ZSS_Z7_EU_3_2_16	08061601-ZSS_YX_Z8_EU_6_05
OTU122	0	2	2	uncultured bacterium; S07SD189; EU202354	99.506	Oxalobacter formigenes (T) OXB U49757	97.2	Proteobacteria	1	08061601-ZSS_YX_Z8_EU_6_44		08061601-ZSS_YX_Z8_EU_6_31,08061601-ZSS_YX_Z8_EU_6_44
OTU13	0	2	2	1390 uncultured bacterium; G35_D8_L_B_D10; EF559146	99.426	Clostridium thermosuccinogenes (T) DSM 5807 Y18180	83.643	Firmicutes	1	08061601-ZSS_YX_Z8_EU_8_11		08061601-ZSS_YX_Z8_EU_1_58,08061601-ZSS_YX_Z8_EU_8_11
OTU132	1	1	2	uncultured bacterium; M15; DQ640944	96.958	Clostridium alkalicellum (T) Z-7026 AY959944	87.056	Firmicutes	1	07122804-ZSS_Z7_EU_4_3_14	07122804-ZSS_Z7_EU_4_3_14	08061601-ZSS_YX_Z8_EU_6_91
OTU136	0	2	2	uncultured Syntrophomonas sp.; Fluid7-39; EU119144	93.983	Syntrophomonas erecta (T) GB4-38 AY536889	90.098	Firmicutes	1	08061601-ZSS_YX_Z8_EU_7_17		08061601-ZSS_YX_Z8_EU_7_17,08061601-ZSS_YX_Z8_EU_7_53
OTU140	1	1	2	uncultured compost bacterium; VE89; EF681698	99.523	Proteiniphilum acetatigenes (T) TB107 AY742226	94.388	Bacteroidetes	1	08061601-ZSS_YX_Z8_EU_7_63	07122804-ZSS_Z7_EU_1_1_52	08061601-ZSS_YX_Z8_EU_7_63
OTU161	2	0	2	uncultured bacterium; YU-ARD-G3; DQ656569	95.011	Cryptanaerobacter phenolicus (T) LR7.2 AY327251	94.607	Firmicutes	1	07122804-ZSS_Z7_EU_1_1_11	07122804_ZSS_Z7_EU_2_2_38,07122804-ZSS_Z7_EU_1_1_11
OTU203	2	0	2	uncultured bacterium; M2; EU009338	99.091	Clostridium straminisolvens (T) CSK1 AB125279	94.368	Firmicutes	1	07122804-ZSS_Z7_EU_2_1_34	07122804-ZSS_Z7_EU_2_1_34,07122804-ZSS_Z7_EU_4_1_85
OTU215	2	0	2	uncultured Gram-positive bacterium; LR-24; DQ302458	93.634	Alkaliphilus crotonatoxidans (T) B11-2 AF467248	89.223	Firmicutes	1	07122804-ZSS_Z7_EU_3_2_21	07122804-ZSS_Z7_EU_3_2_21,07122804-ZSS_Z7_EU_3_2_22
OTU217	2	0	2	uncultured bacterium; LCSA-GLU55; AJ616167	95.213	Clostridium straminisolvens (T) CSK1 AB125279	91.698	Firmicutes	1	07122804-ZSS_Z7_EU_3_2_30	07122804-ZSS_Z7_EU_3_2_29,07122804-ZSS_Z7_EU_3_2_30
OTU219	2	0	2	uncultured bacterium; M43; DQ640952	98.765	Tissierella praeacuta (T) type strain: ATCC 25539 X80833	92.414	Firmicutes	1	07122804-ZSS_Z7_EU_3_2_50	07122804-ZSS_Z7_EU_3_2_50,08031003-Z7EU_2TH_2_2_F02
OTU230	2	0	2	uncultured bacterium; DGGE gel band 10; EU618049	99.729	Moorella glycerini (T) YS6 U82327	85.24	Firmicutes	1	08031003-Z7EU_2TH_1_3_B07	07122804-ZSS_Z7_EU_3_3_64,08031003-Z7EU_2TH_1_3_B07
OTU259	2	0	2	uncultured Exiguobacterium sp.; REC_12; AM937294	93.216	Desulfonispora thiosulfatigenes (T) DSM 11270 Y18214	90.14	Firmicutes	1	07122804-ZSS_Z7_EU_4_3_58	07122804-ZSS_Z7_EU_4_3_58,08031003-Z7EU_2TH_1_3_A11
OTU262	2	0	2	uncultured bacterium; AHU13; AB092898	94.227	Dehalobacter restrictus (T) PER-K23 U84497	92.161	Firmicutes	1	07122804-ZSS_Z7_EU_4_3_82	07122804-ZSS_Z7_EU_4_3_82,08031003-Z7EU_2TH_1_3_G01
OTU277	2	0	2	uncultured bacterium; 135BF16; AB330635	97.374	Tissierella praeacuta (T) type strain: ATCC 25539 X80833	90.119	Firmicutes	1	07122804_ZSS_Z7_EU_2_3_56	07122804_ZSS_Z7_EU_2_3_16,07122804_ZSS_Z7_EU_2_3_56
OTU301	2	0	2	uncultured bacterium; 194BF26; AB330672	100	Desulfotomaculum luciae (T) SLT AF069293	86.118	Firmicutes	0.96	08031003-Z7EU_2TH_2_2_B10	08031003-Z7EU_2TH_1_3_G11,08031003-Z7EU_2TH_2_2_B10
OTU304	2	0	2	uncultured bacterium; SA-0-e; AB291611	97.297	Tepidanaerobacter syntrophicus (T) JL AB106353	94.905	Firmicutes	1	08031003-Z7EU_2TH_1_3_H08	08031003-Z7EU_2TH_1_3_H08,08031003-Z7EU_2TH_1_2_F08
OTU305	2	0	2	swine effluent bacterium CHNDP41; DQ337536	99.502	Ignatzschineria larvae (T) L1/68 AJ252143	92.877	Proteobacteria	1	08031003-Z7EU_2TH_1_2_G11	08031003-Z7EU_2TH_1_2_G11,08031003-Z7EU_2TH_1_1_E02
OTU311	2	0	2	uncultured bacterium; DGGE band W1-A; AM932206	95.604	Desulfotomaculum luciae (T) SLT AF069293	85.714	Firmicutes	1	08031003-Z7EU_2TH_1_3_C04	08031003-Z7EU_2TH_1_3_C04,08031003-Z7EU_2TH_2_2_C04
OTU312	2	0	2	uncultured Clostridium sp.; UC20; DQ168293	95.447	Clostridium jejuense (T) HY-35-12 AY494606	91.862	Firmicutes	1	08031003-Z7EU_2TH_1_2_G08	08031003-Z7EU_2TH_1_2_C10,08031003-Z7EU_2TH_1_2_G08
OTU314	2	0	2	uncultured bacterium; SB9; EF016642	99.226	Bacillus nealsonii (T) FO-092 AF234863	86.612	Firmicutes	1	08031003-Z7EU_2TH_1_2_E11	08031003-Z7EU_2TH_1_2_E11,08031003-Z7EU_2TH_2_1_H05
OTU318	2	0	2	uncultured bacterium; 194BF27; AB330673	98.788	Desulfotomaculum luciae (T) SLT AF069293	86.412	Firmicutes	0.98	08031003-Z7EU_2TH_1_2_E07	08031003-Z7EU_2TH_1_3_H06,08031003-Z7EU_2TH_1_2_E07
OTU32	0	2	2	uncultured bacterium; PISD-AJA07; AM982613	96.716	Alkaliflexus imshenetskii (T) type strain: Z-7010 AJ784993	85.533	Bacteroidetes	1	08061601-ZSS_YX_Z8_EU_7_36		08061601-ZSS_YX_Z8_EU_1_52,08061601-ZSS_YX_Z8_EU_7_36
OTU37	0	2	2	uncultured bacterium; KAB-C-073; AB382807	99.523	Eubacterium desmolans (T) L34618	89.936	Firmicutes	1	08061601-ZSS_YX_Z8_EU_1_78		08061601-ZSS_YX_Z8_EU_1_78,08061601-ZSS_YX_Z8_EU_1_87
OTU47	0	2	2	uncultured bacterium; sd155; EU201801	100	Ruminococcus obeum (T) ATCC 29174 L76601	98.986	Firmicutes	1	08061601-ZSS_YX_Z8_EU_2_08		08061601-ZSS_YX_Z8_EU_2_08,08061601-ZSS_YX_Z8_EU_6_96
OTU53	0	2	2	uncultured bacterium; F3-2; EU645534	100	Rikenella microfusus (T) L16498	84.188	Bacteroidetes	1	08061601-ZSS_YX_Z8_EU_2_35		08061601-ZSS_YX_Z8_EU_2_35,08061601-ZSS_YX_Z8_EU_3_37
OTU55	0	2	2	uncultured bacterium; JL5; DQ673157	98.434	Atopostipes suicloacalis (T) PPC79 AF445248	96.753	Firmicutes	1	08061601-ZSS_YX_Z8_EU_4_44		08061601-ZSS_YX_Z8_EU_2_37,08061601-ZSS_YX_Z8_EU_4_44
OTU56	1	1	2	uncultured bacterium; CFB-8; AB274497	95.48	Syntrophothermus lipocalidus (T) TGB-C1 AB021305	89.805	Firmicutes	1	08061601-ZSS_YX_Z8_EU_2_40	07122804-ZSS_Z7_EU_4_3_52	08061601-ZSS_YX_Z8_EU_2_40
OTU57	0	2	2	uncultured bacterium; band E2; AB248950	100	Dialister propionicifaciens (T) ADV 1053.03 AY850119	94.921	Firmicutes	1	08061601-ZSS_YX_Z8_EU_3_16		08061601-ZSS_YX_Z8_EU_2_43,08061601-ZSS_YX_Z8_EU_3_16
OTU65	0	2	2	uncultured bacterium; PISD-AJG04; AM982556	97.875	Anaerovorax odorimutans (T) NorPut AJ251215	91.231	Firmicutes	1	08061601-ZSS_YX_Z8_EU_5_38		08061601-ZSS_YX_Z8_EU_2_71,08061601-ZSS_YX_Z8_EU_5_38
OTU69	1	1	2	uncultured bacterium; B9; AB299513	98.184	Desulfotomaculum luciae (T) SLT AF069293	87.224	Firmicutes	1	08031003-Z7EU_2TH_1_2_H06	08031003-Z7EU_2TH_1_2_H06	08061601-ZSS_YX_Z8_EU_2_81
OTU73	0	2	2	uncultured bacterium; S06SD954; EU202145	100	Ruminococcus luti (T) bln9 AJ133124	93.664	Firmicutes	1	08061601-ZSS_YX_Z8_EU_3_17		08061601-ZSS_YX_Z8_EU_3_17,08061601-ZSS_YX_Z8_EU_7_75
OTU74	0	2	2	uncultured Spirochaetaceae bacterium; BAC14-3; EF417525	97.073	Spirochaeta zuelzerae (T) M88725	92.313	Spirochaetes	1	08061601-ZSS_YX_Z8_EU_6_30		08061601-ZSS_YX_Z8_EU_3_19,08061601-ZSS_YX_Z8_EU_6_30
OTU84	0	2	2	uncultured eubacterium; LKB124; AJ746519	99.616	Spirochaeta bajacaliforniensis (T) type strain DSM 16054 AJ698859	86.04	Spirochaetes	0.99	08061601-ZSS_YX_Z8_EU_7_61		08061601-ZSS_YX_Z8_EU_3_66,08061601-ZSS_YX_Z8_EU_7_61
OTU87	1	1	2	uncultured bacterium; 135BF21; AB330640	98.586	Clostridium jejuense (T) HY-35-12 AY494606	91.531	Firmicutes	1	08061601-ZSS_YX_Z8_EU_3_86	08031003-Z7EU_2TH_2_1_B05	08061601-ZSS_YX_Z8_EU_3_86
OTU88	0	2	2	uncultured bacterium; SMC94; AM183110	99.926	Psychrobacter arenosus (T) type strain: R7 = KMM 3659 AJ609273	98.092	Proteobacteria	1	08061601-ZSS_YX_Z8_EU_4_13		08061601-ZSS_YX_Z8_EU_4_13,08061601-ZSS_YX_Z8_EU_7_94
OTU92	0	2	2	uncultured bacterium; D1S-6.5-24h-11; AM237913	99.675	Bacteroides capillosus (T) ATCC 29799 AY136666	91.543	Firmicutes	1	08061601-ZSS_YX_Z8_EU_4_25		08061601-ZSS_YX_Z8_EU_4_25,08061601-ZSS_YX_Z8_EU_7_54
OTU95	1	1	2	uncultured bacterium; ATB-KS-1420; EF686949	94.578	Desulfotomaculum luciae (T) SLT AF069293	86.551	Firmicutes	0.99	08031003-Z7EU_2TH_2_2_D02	08031003-Z7EU_2TH_2_2_D02	08061601-ZSS_YX_Z8_EU_4_32
OTU101	0	1	1	uncultured bacterium; band C; AB248947	100	Succinivibrio dextrinosolvens (T) DSM 3072 Y17600	97.374	Proteobacteria	1	08061601-ZSS_YX_Z8_EU_4_55		08061601-ZSS_YX_Z8_EU_4_55
OTU102	0	1	1	uncultured bacterium; nc-07; AY368595	97.123	Hespellia porcina (T) PPC80 AF445239	92.297	Firmicutes	1	08061601-ZSS_YX_Z8_EU_4_65		08061601-ZSS_YX_Z8_EU_4_65
OTU103	0	1	1	uncultured bacterium; PnDHS-3; AB290692	92.357	Elizabethkingia meningoseptica (T) type strain: ATCC 13253 AJ704540	85.122	Bacteroidetes	1	08061601-ZSS_YX_Z8_EU_4_71		08061601-ZSS_YX_Z8_EU_4_71
OTU105	0	1	1	uncultured Enterobacter sp.; NSP3Q1s27; EU629359	100	Shigella flexneri (T) X96963	99.787	Proteobacteria	1	08061601-ZSS_YX_Z8_EU_4_73		08061601-ZSS_YX_Z8_EU_4_73
OTU106	0	1	1	uncultured bacterium; horsej_e08_1; EU468261	97.882	Rhodothermus marinus (T) R-10 (DSM 4252) X80994	76.145	Verrucomicrobia	0.98	08061601-ZSS_YX_Z8_EU_4_84		08061601-ZSS_YX_Z8_EU_4_84
OTU109	0	1	1	uncultured bacterium; M963; AY916220	99.47	Clostridium saccharolyticum (T) DSM 2544 Y18185	93.571	Firmicutes	1	08061601-ZSS_YX_Z8_EU_5_11		08061601-ZSS_YX_Z8_EU_5_11
OTU11	0	1	1	uncultured bacterium; A35_D28_H_B_A04; EF559229	98.609	Pseudomonas grimontii (T) CFML 97-514T AF268029	92.95	Proteobacteria	1	08061601-ZSS_YX_Z8_EU_1_43		08061601-ZSS_YX_Z8_EU_1_43
OTU110	0	1	1	uncultured Gelria sp.; MRE50b25; AY684072	92.166	Desulfotomaculum luciae (T) SLT AF069293	86.929	Firmicutes	1	08061601-ZSS_YX_Z8_EU_5_18		08061601-ZSS_YX_Z8_EU_5_18
OTU111	0	1	1	uncultured bacterium; ATB-KS-1417; EF686947	99.74	Paludibacter propionicigenes (T) WB4 AB078842	88.423	Bacteroidetes	1	08061601-ZSS_YX_Z8_EU_5_28		08061601-ZSS_YX_Z8_EU_5_28
OTU113	0	1	1	uncultured bacterium; LE109; AY816844	99.481	Clostridium amygdalinum (T) BR-10 AY353957	92.857	Firmicutes	1	08061601-ZSS_YX_Z8_EU_5_44		08061601-ZSS_YX_Z8_EU_5_44
OTU114	0	1	1	uncultured Clostridiales bacterium; D4R-55; AB331492	99.385	Clostridium saccharolyticum (T) DSM 2544 Y18185	93.155	Firmicutes	1	08061601-ZSS_YX_Z8_EU_5_57		08061601-ZSS_YX_Z8_EU_5_57
OTU115	0	1	1	uncultured bacterium; fcr94; AY438740	95.2	Halomonas marisflavi (T) SW32 AF251143	76.32	Verrucomicrobia	1	08061601-ZSS_YX_Z8_EU_5_61		08061601-ZSS_YX_Z8_EU_5_61
OTU116	0	1	1	uncultured Gram-positive bacterium; LR-13; DQ302453	92.934	Garciella nitratireducens (T) Met 79 DSM 15102	90.299	Firmicutes	1	08061601-ZSS_YX_Z8_EU_5_62		08061601-ZSS_YX_Z8_EU_5_62
OTU117	0	1	1	uncultured bacterium; SSE5; AY228697	95.897	Alkaliflexus imshenetskii (T) type strain: Z-7010 AJ784993	83.811	Bacteroidetes	1	08061601-ZSS_YX_Z8_EU_5_73		08061601-ZSS_YX_Z8_EU_5_73
OTU120	0	1	1	uncultured bacterium; GZKB31; AJ853525	96.315	Acholeplasma pleciae (T) ATCC 49582 PS-1	92.268	Tenericutes	1	08061601-ZSS_YX_Z8_EU_6_11		08061601-ZSS_YX_Z8_EU_6_11
OTU121	0	1	1	uncultured bacterium; AP-B-10; AB260003	98.498	Pseudomonas alcaliphila (T) AL15-21 AB030583	93.622	Proteobacteria	1	08061601-ZSS_YX_Z8_EU_6_19		08061601-ZSS_YX_Z8_EU_6_19
OTU123	0	1	1	Treponema porcinum (T); 14V28; AY518274	99.703	Treponema porcinum (T) 14V28 AY518274	99.703	Spirochaetes	1	08061601-ZSS_YX_Z8_EU_6_36		08061601-ZSS_YX_Z8_EU_6_36
OTU124	0	1	1	uncultured bacterium; RBbac194; DQ447382	99.726	Ignatzschineria larvae (T) L1/68 AJ252143	97.29	Proteobacteria	1	08061601-ZSS_YX_Z8_EU_6_43		08061601-ZSS_YX_Z8_EU_6_43
OTU125	0	1	1	uncultured bacterium; FMFR2_365; EU533016	99.52	Succinivibrio dextrinosolvens (T) DSM 3072 Y17600	96.866	Proteobacteria	1	08061601-ZSS_YX_Z8_EU_6_47		08061601-ZSS_YX_Z8_EU_6_47
OTU126	0	1	1	uncultured bacterium; SMC90; AM183109	99.783	Anaerococcus octavius (T) NCTC 9810 Y07841	94.13	Firmicutes	1	08061601-ZSS_YX_Z8_EU_6_64		08061601-ZSS_YX_Z8_EU_6_64
OTU127	0	1	1	uncultured equine intestinal eubacterium sp. PL19; AJ408226	98.931	Bacteroides capillosus (T) ATCC 29799 AY136666	91.834	Firmicutes	1	08061601-ZSS_YX_Z8_EU_6_77		08061601-ZSS_YX_Z8_EU_6_77
OTU128	0	1	1	uncultured bacterium; 30BF17; AB330617	97.183	Caloranaerobacter azorensis (T) MV1087 AJ272422	87.058	Firmicutes	1	08061601-ZSS_YX_Z8_EU_6_82		08061601-ZSS_YX_Z8_EU_6_82
OTU129	0	1	1	uncultured bacterium; KAB-C-008; AB382742	98.501	Gracilibacter thermotolerans (T) JW/YJL-S1 DQ117465	85.63	Firmicutes	1	08061601-ZSS_YX_Z8_EU_6_84		08061601-ZSS_YX_Z8_EU_6_84
OTU131	0	1	1	uncultured bacterium; RH.204-61-19; DQ662452	98.551	Tissierella praeacuta (T) type strain: ATCC 25539 X80833	95.306	Firmicutes	1	08061601-ZSS_YX_Z8_EU_6_87		08061601-ZSS_YX_Z8_EU_6_87
OTU133	0	1	1	uncultured bacterium; HRX_O09; EU465206	94.656	Natronincola histidinovorans (T) Z-7940T (DSM 11416) Y16716	83.973	Firmicutes	1	08061601-ZSS_YX_Z8_EU_6_95		08061601-ZSS_YX_Z8_EU_6_95
OTU134	0	1	1	uncultured bacterium; p-5324-2Wa3; AF371945	99.85	Gracilibacter thermotolerans (T) JW/YJL-S1 DQ117465	87.005	Firmicutes	0.96	08061601-ZSS_YX_Z8_EU_7_09		08061601-ZSS_YX_Z8_EU_7_09
OTU135	0	1	1	uncultured bacterium; A55_D21_L_B_F04; EF559053	92.781	Thermacetogenium phaeum (T) PB AB020336	85.808	Firmicutes	0.97	08061601-ZSS_YX_Z8_EU_7_13		08061601-ZSS_YX_Z8_EU_7_13
OTU137	0	1	1	uncultured bacterium; p-392-o3; AF371512	99.783	Eubacterium biforme (T) ATCC 27806 M59230	97.757	Firmicutes	1	08061601-ZSS_YX_Z8_EU_7_26		08061601-ZSS_YX_Z8_EU_7_26
OTU138	0	1	1	uncultured eubacterium; LKB40; AJ746447	99.787	Thermodesulforhabdus norvegica (T) A8444 U25627	77.65	Verrucomicrobia	1	08061601-ZSS_YX_Z8_EU_7_34		08061601-ZSS_YX_Z8_EU_7_34
OTU139	0	1	1	Syntrophomonas sapovorans (T); AF022249	97.53	Syntrophomonas sapovorans (T) AF022249	97.53	Firmicutes	1	08061601-ZSS_YX_Z8_EU_7_38		08061601-ZSS_YX_Z8_EU_7_38
OTU14	0	1	1	uncultured bacterium; CARB_ESS_3; AY239534	97.36	Pseudomonas alcaliphila (T) AL15-21 AB030583	94.231	Proteobacteria	1	08061601-ZSS_YX_Z8_EU_1_57		08061601-ZSS_YX_Z8_EU_1_57
OTU141	0	1	1	uncultured bacterium; 30BF10; AB330610	96.657	Sporanaerobacter acetigenes (T) Lup33 DSM 13106	91.865	Firmicutes	1	08061601-ZSS_YX_Z8_EU_7_66		08061601-ZSS_YX_Z8_EU_7_66
OTU142	0	1	1	Tissierella praeacuta; IPP 24998 (FMC); DQ911297	94.984	Tissierella praeacuta (T) type strain: ATCC 25539 X80833	95.04	Firmicutes	1	08061601-ZSS_YX_Z8_EU_7_70		08061601-ZSS_YX_Z8_EU_7_70
OTU143	0	1	1	uncultured bacterium; 135BF29; AB330648	97.177	Ruminococcus callidus (T) ATCC 27760 L76596	92.862	Firmicutes	1	08061601-ZSS_YX_Z8_EU_7_82		08061601-ZSS_YX_Z8_EU_7_82
OTU144	0	1	1	uncultured bacterium; aw100; EU201583	95.752	Thermobrachium celere (T) NZ35T X99238	84.814	Firmicutes	1	08061601-ZSS_YX_Z8_EU_7_91		08061601-ZSS_YX_Z8_EU_7_91
OTU145	0	1	1	uncultured bacterium; G35_D8_H_B_A04; EF559172	97.851	Petrimonas sulfuriphila (T) BN3 AY570690	94.982	Bacteroidetes	1	08061601-ZSS_YX_Z8_EU_8_08		08061601-ZSS_YX_Z8_EU_8_08
OTU146	0	1	1	uncultured bacterium; SmB58; AB291277	95.887	Bacteroides capillosus (T) ATCC 29799 AY136666	84.842	Firmicutes	1	08061601-ZSS_YX_Z8_EU_8_09		08061601-ZSS_YX_Z8_EU_8_09
OTU147	0	1	1	uncultured bacterium; D1S-6.5-24h-11; AM237913	100	Bacteroides capillosus (T) ATCC 29799 AY136666	90.963	Firmicutes	1	08061601-ZSS_YX_Z8_EU_8_18		08061601-ZSS_YX_Z8_EU_8_18
OTU148	0	1	1	uncultured bacterium; M35_D8_L_B_D11; EF586012	99.639	Tissierella praeacuta (T) type strain: ATCC 25539 X80833	96.671	Firmicutes	1	08061601-ZSS_YX_Z8_EU_8_21		08061601-ZSS_YX_Z8_EU_8_21
OTU149	0	1	1	Alkaliphilus oremlandii OhILAs; CP000853	97.513	Alkaliphilus crotonatoxidans (T) B11-2 AF467248	93.98	Firmicutes	1	08061601-ZSS_YX_Z8_EU_8_34		08061601-ZSS_YX_Z8_EU_8_34
OTU150	0	1	1	uncultured bacterium; 135BF16; AB330635	96.364	Tissierella praeacuta (T) type strain: ATCC 25539 X80833	92.475	Firmicutes	1	08061601-ZSS_YX_Z8_EU_8_43		08061601-ZSS_YX_Z8_EU_8_43
OTU152	0	1	1	uncultured bacterium; 5d/9; AF181913	93.627	Thermobrachium celere (T) NZ35T X99238	85.463	Firmicutes	1	08061601-ZSS_YX_Z8_EU_8_91		08061601-ZSS_YX_Z8_EU_8_91
OTU153	1	0	1	uncultured bacterium; 135BF21; AB330640	97.778	Clostridium jejuense (T) HY-35-12 AY494606	92.521	Firmicutes	1	07122804_ZSS_Z7_EU_2_2_10	07122804_ZSS_Z7_EU_2_2_10
OTU154	1	0	1	uncultured eubacterium WJGRT-163; AF175658	99.563	Bacillus nealsonii (T) FO-092 AF234863	80.066	Bacteroidetes	0.97	07122804_ZSS_Z7_EU_2_2_14	07122804_ZSS_Z7_EU_2_2_14
OTU155	1	0	1	uncultured bacterium; M4; EU009340	96.545	Bacillus nealsonii (T) FO-092 AF234863	85.62	Firmicutes	1	07122804_ZSS_Z7_EU_2_2_17	07122804_ZSS_Z7_EU_2_2_17
OTU159	1	0	1	uncultured bacterium; 135BF32; AB330651	96.138	Bacteroides cellulosolvens (T) L35517	87.193	Firmicutes	1	07122804_ZSS_Z7_EU_2_2_25	07122804_ZSS_Z7_EU_2_2_25
OTU160	1	0	1	uncultured bacterium; sample 2/01/4.8; AY390979	94.853	Clostridium thermocellum (T) L09173	88.139	Firmicutes	1	07122804_ZSS_Z7_EU_2_2_30	07122804_ZSS_Z7_EU_2_2_30
OTU163	1	0	1	uncultured eubacterium WJGRT-161; AF175657	92.84	Bacteroides intestinalis (T) JCM 13265 341	80.399	Bacteroidetes	1	07122804_ZSS_Z7_EU_2_2_58	07122804_ZSS_Z7_EU_2_2_58
OTU164	1	0	1	uncultured bacterium; ATB-KS-1507; EF686980	99.736	Bacteroides eggerthii (T) L16485	83.321	Bacteroidetes	1	07122804_ZSS_Z7_EU_2_2_68	07122804_ZSS_Z7_EU_2_2_68
OTU165	1	0	1	uncultured bacterium; DGGE band W1-A; AM932206	95.317	Desulfotomaculum luciae (T) SLT AF069293	85.552	Firmicutes	1	07122804_ZSS_Z7_EU_2_2_70	07122804_ZSS_Z7_EU_2_2_70
OTU167	1	0	1	uncultured bacterium; 135BF32; AB330651	97.98	Desulfotomaculum luciae (T) SLT AF069293	86.96	Firmicutes	1	07122804_ZSS_Z7_EU_2_2_74	07122804_ZSS_Z7_EU_2_2_74
OTU168	1	0	1	uncultured bacterium; G35_D8_L_B_C07; EF559163	94.949	Treponema brennaborense (T) Y16568	88.576	Spirochaetes	1	07122804_ZSS_Z7_EU_2_2_78	07122804_ZSS_Z7_EU_2_2_78
OTU169	1	0	1	uncultured bacterium; AA94; EF016617	96.4	Clostridium straminisolvens (T) CSK1 AB125279	89.376	Firmicutes	1	07122804_ZSS_Z7_EU_2_2_80	07122804_ZSS_Z7_EU_2_2_80
OTU170	1	0	1	uncultured bacterium; AA15; EF016582	99.819	Alkaliflexus imshenetskii (T) type strain: Z-7010 AJ784993	82.264	Bacteroidetes	0.88	07122804_ZSS_Z7_EU_2_2_92	07122804_ZSS_Z7_EU_2_2_92
OTU173	1	0	1	uncultured bacterium; M4; EU009340	97.455	Moorella glycerini (T) YS6 U82327	85.814	Firmicutes	1	07122804-ZSS_Z7_EU_1_1_12	07122804-ZSS_Z7_EU_1_1_12
OTU174	1	0	1	uncultured Clostridium sp.; VE19; EF681637	97.519	Clostridium straminisolvens (T) CSK1 AB125279	88.817	Firmicutes	1	07122804-ZSS_Z7_EU_1_1_29	07122804-ZSS_Z7_EU_1_1_29
OTU175	1	0	1	uncultured bacterium; ATB-KS-1506; EF686979	99.871	Clostridium alkalicellum (T) Z-7026 AY959944	87.709	Firmicutes	1	07122804-ZSS_Z7_EU_1_1_31	07122804-ZSS_Z7_EU_1_1_31
OTU177	1	0	1	uncultured Clostridiales bacterium; A1435; EU283551	95.746	Gracilibacter thermotolerans (T) JW/YJL-S1 DQ117465	84.695	Firmicutes	1	07122804-ZSS_Z7_EU_1_1_58	07122804-ZSS_Z7_EU_1_1_58
OTU179	1	0	1	uncultured bacterium; 12-4; AB434050	96.11	Alkaliphilus crotonatoxidans (T) B11-2 AF467248	88.764	Firmicutes	1	07122804-ZSS_Z7_EU_1_1_74	07122804-ZSS_Z7_EU_1_1_74
OTU18	0	1	1	uncultured bacterium; ML_aae88b08; EU467098	99.371	Bulleidia extructa (T) DSM 13220 AF220064	89.888	Firmicutes	1	08061601-ZSS_YX_Z8_EU_1_17		08061601-ZSS_YX_Z8_EU_1_17
OTU180	1	0	1	uncultured bacterium; M35_D20_H_B_G02; EF586026	98.859	Pelotomaculum thermopropionicum (T) SI AB035723	84.985	Firmicutes	0.99	07122804-ZSS_Z7_EU_1_1_78	07122804-ZSS_Z7_EU_1_1_78
OTU181	1	0	1	uncultured bacterium; 30BF25; AB330625	95.129	Desulfosporosinus orientis (T) DSM 765 Y11570	84.505	Firmicutes	0.99	07122804-ZSS_Z7_EU_1_1_95	07122804-ZSS_Z7_EU_1_1_95
OTU182	1	0	1	uncultured bacterium; m2_C05; EU448588	95.789	Alkaliflexus imshenetskii (T) type strain: Z-7010 AJ784993	84.978	Bacteroidetes	1	07122804_ZSS_Z7_EU_1_2_06	07122804_ZSS_Z7_EU_1_2_06
OTU183	1	0	1	uncultured bacterium; M2; EU009338	99.273	Clostridium thermocellum (T) L09173	88.864	Firmicutes	1	07122804_ZSS_Z7_EU_1_2_18	07122804_ZSS_Z7_EU_1_2_18
OTU186	1	0	1	uncultured bacterium; AA39; EF016592	97.905	Garciella nitratireducens (T) Met 79 DSM 15102	87.776	Firmicutes	1	07122804_ZSS_Z7_EU_1_2_41	07122804_ZSS_Z7_EU_1_2_41
OTU187	1	0	1	uncultured bacterium; AA39; EF016592	98.608	Desulfotomaculum luciae (T) SLT AF069293	85.012	Firmicutes	1	07122804_ZSS_Z7_EU_1_2_42	07122804_ZSS_Z7_EU_1_2_42
OTU188	1	0	1	uncultured bacterium; 135BF32; AB330651	94.012	Caloranaerobacter azorensis (T) MV1087 AJ272422	85.453	Firmicutes	1	07122804_ZSS_Z7_EU_1_2_46	07122804_ZSS_Z7_EU_1_2_46
OTU190	1	0	1	uncultured Ruminofilibacter sp.; VE75; EF681688	99.73	Alkaliflexus imshenetskii (T) type strain: Z-7010 AJ784993	89.172	Bacteroidetes	1	07122804_ZSS_Z7_EU_1_2_54	07122804_ZSS_Z7_EU_1_2_54
OTU191	1	0	1	uncultured rumen bacterium; T28H60SB12; AB270448	98.276	Gracilibacter thermotolerans (T) JW/YJL-S1 DQ117465	84.938	Firmicutes	1	07122804_ZSS_Z7_EU_1_2_79	07122804_ZSS_Z7_EU_1_2_79
OTU192	1	0	1	uncultured bacterium; ATB-KS-1932; EF686990	99.355	Fluviicola taffensis (T) RW262 AF493694	81.618	Bacteroidetes	1	07122804_ZSS_Z7_EU_1_2_87	07122804_ZSS_Z7_EU_1_2_87
OTU193	1	0	1	uncultured bacterium; g3Br5; AF401540	94.854	Clostridium alkalicellum (T) Z-7026 AY959944	88.905	Firmicutes	1	07122804_ZSS_Z7_EU_1_2_92	07122804_ZSS_Z7_EU_1_2_92
OTU194	1	0	1	uncultured eubacterium; LKB109; AJ746507	98.911	Clostridium straminisolvens (T) CSK1 AB125279	81.571	Bacteroidetes	0.85	07122804-ZSS_Z7_EU_2_1_11	07122804-ZSS_Z7_EU_2_1_11
OTU197	1	0	1	uncultured bacterium; 13C-M9; AB205725	99.83	Methylophilus methylotrophus (T) L15475	97.961	Proteobacteria	1	07122804-ZSS_Z7_EU_2_1_20	07122804-ZSS_Z7_EU_2_1_20
OTU198	1	0	1	uncultured bacterium; MBB3P3; EU045035	88.222	Clostridium straminisolvens (T) CSK1 AB125279	82.692	Bacteroidetes	0.13	07122804-ZSS_Z7_EU_2_1_21	07122804-ZSS_Z7_EU_2_1_21
OTU199	1	0	1	uncultured bacterium; ATB-KS-1932; EF686990	91.281	Cytophaga fermentans (T) M58766	84.059	Bacteroidetes	1	07122804-ZSS_Z7_EU_2_1_22	07122804-ZSS_Z7_EU_2_1_22
OTU200	1	0	1	uncultured bacterium; A35_D28_L_B_D02; EF559216	95.273	Caminicella sporogenes (T) AM1114 AJ320233	86.976	Firmicutes	1	07122804-ZSS_Z7_EU_2_1_23	07122804-ZSS_Z7_EU_2_1_23
OTU201	1	0	1	uncultured bacterium; 194BF26; AB330672	94.737	Clostridium thermocellum (T) L09173	86.178	Firmicutes	0.85	07122804-ZSS_Z7_EU_2_1_27	07122804-ZSS_Z7_EU_2_1_27
OTU202	1	0	1	uncultured bacterium; MIN-SER12; AJ607338	94.149	Clostridium thermocellum (T) L09173	89.081	Firmicutes	1	07122804-ZSS_Z7_EU_2_1_28	07122804-ZSS_Z7_EU_2_1_28
OTU204	1	0	1	uncultured bacterium; AA15; EF016582	99.458	Alkaliflexus imshenetskii (T) type strain: Z-7010 AJ784993	83.57	Bacteroidetes	1	07122804-ZSS_Z7_EU_2_1_42	07122804-ZSS_Z7_EU_2_1_42
OTU205	1	0	1	uncultured bacterium; AA39; EF016592	98.8	Desulfotomaculum luciae (T) SLT AF069293	86.056	Firmicutes	1	07122804-ZSS_Z7_EU_2_1_44	07122804-ZSS_Z7_EU_2_1_44
OTU206	1	0	1	uncultured bacterium; AA15; EF016582	99.818	Alkaliflexus imshenetskii (T) type strain: Z-7010 AJ784993	87.249	Bacteroidetes	1	07122804-ZSS_Z7_EU_2_1_55	07122804-ZSS_Z7_EU_2_1_55
OTU207	1	0	1	uncultured bacterium; HS-15; AB207944	96.782	Clostridium stercorarium subsp. leptospartum (T) ATCC 35414 AF266461	89.497	Firmicutes	0.98	07122804-ZSS_Z7_EU_2_1_63	07122804-ZSS_Z7_EU_2_1_63
OTU208	1	0	1	uncultured bacterium; AA39; EF016592	98.606	Bacillus nealsonii (T) FO-092 AF234863	86.518	Firmicutes	1	07122804-ZSS_Z7_EU_2_1_74	07122804-ZSS_Z7_EU_2_1_74
OTU209	1	0	1	uncultured bacterium; M9; EU009345	94.364	Clostridium straminisolvens (T) CSK1 AB125279	92.735	Firmicutes	1	07122804-ZSS_Z7_EU_2_1_77	07122804-ZSS_Z7_EU_2_1_77
OTU21	0	1	1	uncultured Clostridia bacterium; G9; EU551109	97.317	Clostridium methylpentosum (T) DSM 5476 Y18181	88.747	Firmicutes	1	08061601-ZSS_YX_Z8_EU_1_07		08061601-ZSS_YX_Z8_EU_1_07
OTU210	1	0	1	uncultured compost bacterium; 570-OTU26; AB298584	97.632	Atopostipes suicloacalis (T) PPC79 AF445248	92.069	Firmicutes	1	07122804-ZSS_Z7_EU_2_1_82	07122804-ZSS_Z7_EU_2_1_82
OTU212	1	0	1	uncultured bacterium; cvf65109; AY100527	95.42	Desulfotomaculum luciae (T) SLT AF069293	86.623	Firmicutes	1	07122804-ZSS_Z7_EU_2_1_94	07122804-ZSS_Z7_EU_2_1_94
OTU213	1	0	1	uncultured bacterium; TPA; AB232551	96.917	Syntrophothermus lipocalidus (T) TGB-C1 AB021305	89.74	Firmicutes	1	07122804-ZSS_Z7_EU_3_2_04	07122804-ZSS_Z7_EU_3_2_04
OTU214	1	0	1	uncultured bacterium; A-B-07; AB259980	95.724	Desulfotomaculum luciae (T) SLT AF069293	87.459	Firmicutes	1	07122804-ZSS_Z7_EU_3_2_20	07122804-ZSS_Z7_EU_3_2_20
OTU216	1	0	1	uncultured bacterium; 135BF22; AB330641	100	Syntrophomonas sapovorans (T) AF022249	90.708	Firmicutes	1	07122804-ZSS_Z7_EU_3_2_27	07122804-ZSS_Z7_EU_3_2_27
OTU218	1	0	1	uncultured bacterium; DGGE band B5; EF597508	100	Alistipes shahii (T) WAL 8301 AY974072	83.888	Bacteroidetes	1	07122804-ZSS_Z7_EU_3_2_32	07122804-ZSS_Z7_EU_3_2_32
OTU22	0	1	1	uncultured Firmicutes bacterium; MN062; AM157499	94.672	Clostridium straminisolvens (T) CSK1 AB125279	88.413	Firmicutes	1	08061601-ZSS_YX_Z8_EU_1_24		08061601-ZSS_YX_Z8_EU_1_24
OTU220	1	0	1	uncultured bacterium; d18; AB241589	95.164	Desulfotomaculum halophilum (T) SEBR 3139 U88891	85.32	Firmicutes	1	07122804-ZSS_Z7_EU_3_2_62	07122804-ZSS_Z7_EU_3_2_62
OTU221	1	0	1	uncultured bacterium; sample 7/90/1.6; 66; AY391041	93.499	Alkaliphilus transvaalensis (T) SAGM1 AB037677	87.443	Firmicutes	1	07122804-ZSS_Z7_EU_3_2_74	07122804-ZSS_Z7_EU_3_2_74
OTU223	1	0	1	uncultured eubacterium; LKB109; AJ746507	99.819	Tepidanaerobacter syntrophicus (T) JL AB106353	82.952	Bacteroidetes	0.93	07122804-ZSS_Z7_EU_3_3_12	07122804-ZSS_Z7_EU_3_3_12
OTU226	1	0	1	uncultured bacterium; DGGE gel band KHA-CD-2; EU625413	91.333	Halothermothrix orenii (T) L22016	83.252	Firmicutes	0.99	07122804-ZSS_Z7_EU_3_3_26	07122804-ZSS_Z7_EU_3_3_26
OTU227	1	0	1	bacterium 14BK; EF640625	99.318	Ignatzschineria larvae (T) L1/68 AJ252143	98.071	Proteobacteria	1	07122804-ZSS_Z7_EU_3_3_28	07122804-ZSS_Z7_EU_3_3_28
OTU228	1	0	1	uncultured Bacteroidales bacterium; STEU23; EU403609	92.372	Sphingobacterium faecium (T) DSM 11690T AJ438176	81.317	Bacteroidetes	1	07122804-ZSS_Z7_EU_3_3_35	07122804-ZSS_Z7_EU_3_3_35
OTU229	1	0	1	uncultured bacterium; B36; AB299477	97.655	Desulfonispora thiosulfatigenes (T) DSM 11270 Y18214	92.164	Firmicutes	1	07122804-ZSS_Z7_EU_3_3_42	07122804-ZSS_Z7_EU_3_3_42
OTU23	0	1	1	uncultured eubacterium; LKB124; AJ746519	94.27	Spirochaeta bajacaliforniensis (T) type strain DSM 16054 AJ698859	85.664	Spirochaetes	1	08061601-ZSS_YX_Z8_EU_1_53		08061601-ZSS_YX_Z8_EU_1_53
OTU231	1	0	1	uncultured bacterium; 194BF19; AB330665	98.788	Clostridium straminisolvens (T) CSK1 AB125279	85.82	Firmicutes	1	07122804-ZSS_Z7_EU_3_3_69	07122804-ZSS_Z7_EU_3_3_69
OTU232	1	0	1	uncultured bacterium; DGGE band B5; EF597508	100	Alistipes shahii (T) WAL 8301 AY974072	83.202	Bacteroidetes	1	07122804-ZSS_Z7_EU_3_3_70	07122804-ZSS_Z7_EU_3_3_70
OTU233	1	0	1	uncultured bacterium; C35_D63_H_B_F12; EF559123	96.861	Desulfosporosinus auripigmenti (T) type strain: DSMZ 13351 AJ493051	84.814	Firmicutes	1	07122804-ZSS_Z7_EU_3_3_73	07122804-ZSS_Z7_EU_3_3_73
OTU234	1	0	1	uncultured bacterium; 135BF14; AB330633	95.344	Sedimentibacter hydroxybenzoicus (T) JW/Z-1 L11305	90.258	Firmicutes	1	07122804-ZSS_Z7_EU_3_3_74	07122804-ZSS_Z7_EU_3_3_74
OTU235	1	0	1	uncultured Gram-positive bacterium; D1C-10; AF544848	94.444	Clostridium straminisolvens (T) CSK1 AB125279	89.586	Firmicutes	1	07122804-ZSS_Z7_EU_3_3_78	07122804-ZSS_Z7_EU_3_3_78
OTU236	1	0	1	uncultured Clostridium sp.; U2; DQ168240	93.165	Ethanoligenens harbinense (T) YUAN-3 AY295777	90.06	Firmicutes	1	07122804-ZSS_Z7_EU_4_1_13	07122804-ZSS_Z7_EU_4_1_13
OTU237	1	0	1	Lachnobacterium sp. wal 14165; AJ518873	98.499	Pseudobutyrivibrio ruminis (T) DSM 9787 X95893	94.429	Firmicutes	1	07122804-ZSS_Z7_EU_4_1_18	07122804-ZSS_Z7_EU_4_1_18
OTU238	1	0	1	uncultured bacterium; ATB-KS-1932; EF686990	93.775	Cytophaga fermentans (T) M58766	84.144	Bacteroidetes	1	07122804-ZSS_Z7_EU_4_1_49	07122804-ZSS_Z7_EU_4_1_49
OTU239	1	0	1	uncultured bacterium; 194BF26; AB330672	99.798	Desulfotomaculum luciae (T) SLT AF069293	85.656	Firmicutes	0.95	07122804-ZSS_Z7_EU_4_1_52	07122804-ZSS_Z7_EU_4_1_52
OTU240	1	0	1	uncultured bacterium; F3; EU009329	93.636	Clostridium ultunense (T) BS Z69293	83.06	Firmicutes	0.71	07122804-ZSS_Z7_EU_4_1_56	07122804-ZSS_Z7_EU_4_1_56
OTU241	1	0	1	swine effluent bacterium CHNDP41; DQ337536	91.241	Ignatzschineria larvae (T) L1/68 AJ252143	86.769	Proteobacteria	1	07122804-ZSS_Z7_EU_4_1_61	07122804-ZSS_Z7_EU_4_1_61
OTU242	1	0	1	uncultured bacterium; DGGE band W1-A; AM932206	96.409	Clostridium thermocellum (T) L09173	85.8	Firmicutes	0.98	07122804-ZSS_Z7_EU_4_1_70	07122804-ZSS_Z7_EU_4_1_70
OTU243	1	0	1	uncultured eubacterium WJGRT-161; AF175657	92.053	Moorella glycerini (T) YS6 U82327	86.436	Firmicutes	1	07122804-ZSS_Z7_EU_4_1_83	07122804-ZSS_Z7_EU_4_1_83
OTU244	1	0	1	uncultured bacterium; RFLP U146; AY871191	94.728	Clostridium straminisolvens (T) CSK1 AB125279	87.08	Firmicutes	1	07122804-ZSS_Z7_EU_4_1_94	07122804-ZSS_Z7_EU_4_1_94
OTU245	1	0	1	uncultured Clostridiales bacterium; 87-0.5D2-1; EF016432	95.274	Sporanaerobacter acetigenes (T) Lup33 DSM 13106	91.613	Firmicutes	1	07122804-ZSS_Z7_EU_4_2_01	07122804-ZSS_Z7_EU_4_2_01
OTU246	1	0	1	uncultured bacterium; 135BF32; AB330651	99.798	Moorella glycerini (T) YS6 U82327	83.415	Firmicutes	1	07122804-ZSS_Z7_EU_4_2_06	07122804-ZSS_Z7_EU_4_2_06
OTU248	1	0	1	uncultured bacterium; biogas-DM2-b34; DQ419595	99.567	Clostridium straminisolvens (T) CSK1 AB125279	87.341	Firmicutes	1	07122804-ZSS_Z7_EU_4_2_41	07122804-ZSS_Z7_EU_4_2_41
OTU249	1	0	1	uncultured bacterium; C35_D63_H_B_F12; EF559123	98.622	Bacillus nealsonii (T) FO-092 AF234863	85.679	Firmicutes	1	07122804-ZSS_Z7_EU_4_2_42	07122804-ZSS_Z7_EU_4_2_42
OTU250	1	0	1	uncultured bacterium; ATB-KS-1443; EF686964	98.819	Clostridium thermosuccinogenes (T) DSM 5807 Y18180	87.267	Firmicutes	1	07122804-ZSS_Z7_EU_4_2_46	07122804-ZSS_Z7_EU_4_2_46
OTU251	1	0	1	uncultured bacterium; TAK_aaa04e11; EU474725	90.127	Opitutus terrae (T) PB90-1 AJ229235	79.466	Verrucomicrobia	0.91	07122804-ZSS_Z7_EU_4_2_63	07122804-ZSS_Z7_EU_4_2_63
OTU252	1	0	1	uncultured bacterium; M4; EU009340	98.545	Moorella glycerini (T) YS6 U82327	85.976	Firmicutes	1	07122804-ZSS_Z7_EU_4_2_78	07122804-ZSS_Z7_EU_4_2_78
OTU253	1	0	1	uncultured bacterium; SB11; EF016622	99.593	Bacillus nealsonii (T) FO-092 AF234863	86.435	Firmicutes	1	07122804-ZSS_Z7_EU_4_3_24	07122804-ZSS_Z7_EU_4_3_24
OTU254	1	0	1	uncultured bacterium; ATB-KS-1487; EF686972	97.15	Acetivibrio cellulolyticus (T) L35515	86.85	Firmicutes	1	07122804-ZSS_Z7_EU_4_3_35	07122804-ZSS_Z7_EU_4_3_35
OTU255	1	0	1	uncultured bacterium; 25A_051; EU156188	92.644	Syntrophomonas sapovorans (T) AF022249	86.893	Firmicutes	1	07122804-ZSS_Z7_EU_4_3_42	07122804-ZSS_Z7_EU_4_3_42
OTU256	1	0	1	uncultured bacterium; ATB-KS-1411; EF686944	99.611	Alkaliflexus imshenetskii (T) type strain: Z-7010 AJ784993	83.873	Bacteroidetes	1	07122804-ZSS_Z7_EU_4_3_43	07122804-ZSS_Z7_EU_4_3_43
OTU257	1	0	1	uncultured bacterium; ATB-KS-1450; EF686967	99.238	Clostridium straminisolvens (T) CSK1 AB125279	91.751	Firmicutes	1	07122804-ZSS_Z7_EU_4_3_44	07122804-ZSS_Z7_EU_4_3_44
OTU258	1	0	1	uncultured bacterium; J-3FECA13; DQ340874	97.336	Sporobacter termitidis (T) SYR Z49863	91.92	Firmicutes	1	07122804-ZSS_Z7_EU_4_3_49	07122804-ZSS_Z7_EU_4_3_49
OTU26	0	1	1	Peptostreptococcaceae bacterium SK031; AB377177	99.153	Gallicola barnesae (T) DSM 3244 AB038361	94.279	Firmicutes	1	08061601-ZSS_YX_Z8_EU_1_68		08061601-ZSS_YX_Z8_EU_1_68
OTU260	1	0	1	uncultured bacterium; PIST-AGB06; AM982550	96.438	Clostridium alkalicellum (T) Z-7026 AY959944	89.783	Firmicutes	1	07122804-ZSS_Z7_EU_4_3_73	07122804-ZSS_Z7_EU_4_3_73
OTU261	1	0	1	uncultured bacterium; RH.208-42-4; DQ662472	100	Pusillimonas noertemannii (T) BN9 AY695828	97.004	Proteobacteria	1	07122804-ZSS_Z7_EU_4_3_81	07122804-ZSS_Z7_EU_4_3_81
OTU263	1	0	1	uncultured bacterium; CSB14; DQ677360	96.006	Gracilibacter thermotolerans (T) JW/YJL-S1 DQ117465	84.098	Firmicutes	0.99	08011707-ZSS_Z7_EU_1_3_12	08011707-ZSS_Z7_EU_1_3_12
OTU264	1	0	1	uncultured bacterium; BSA1B-10; AB175364	99.854	Clostridium ultunense (T) BS Z69293	93.134	Firmicutes	1	08011707-ZSS_Z7_EU_1_3_30	08011707-ZSS_Z7_EU_1_3_30
OTU265	1	0	1	uncultured bacterium; sd519; EU201750	90.511	Bacteroides capillosus (T) ATCC 29799 AY136666	83.515	Firmicutes	1	08011707-ZSS_Z7_EU_1_3_43	08011707-ZSS_Z7_EU_1_3_43
OTU266	1	0	1	swine effluent bacterium CHNDP41; DQ337536	97.981	Ignatzschineria larvae (T) L1/68 AJ252143	91.414	Proteobacteria	1	08011707-ZSS_Z7_EU_1_3_65	08011707-ZSS_Z7_EU_1_3_65
OTU267	1	0	1	uncultured bacterium Riz1053; AJ244342	99.758	Caloranaerobacter azorensis (T) MV1087 AJ272422	85.161	Firmicutes	1	08011707-ZSS_Z7_EU_1_3_73	08011707-ZSS_Z7_EU_1_3_73
OTU268	1	0	1	uncultured eubacterium; LKB179; AJ746566	99.656	Anaerovorax odorimutans (T) NorPut AJ251215	91.343	Firmicutes	1	08011707-ZSS_Z7_EU_1_3_85	08011707-ZSS_Z7_EU_1_3_85
OTU269	1	0	1	uncultured bacterium; TGGE band B23; AY328489	95.522	Clostridium thermosuccinogenes (T) DSM 5807 Y18180	85.157	Bacteroidetes	0.84	08011707-ZSS_Z7_EU_3_1_05	08011707-ZSS_Z7_EU_3_1_05
OTU270	1	0	1	uncultured bacterium; C-0-a; AB291697	98.093	Bacteroides coprosuis (T) PC139 AF319778	95.879	Bacteroidetes	1	08011707-ZSS_Z7_EU_3_1_12	08011707-ZSS_Z7_EU_3_1_12
OTU271	1	0	1	uncultured Bacteroidetes bacterium; DGGE gel band B8; EU240217	99.459	Alkaliflexus imshenetskii (T) type strain: Z-7010 AJ784993	88.999	Bacteroidetes	1	08011707-ZSS_Z7_EU_3_1_19	08011707-ZSS_Z7_EU_3_1_19
OTU272	1	0	1	uncultured bacterium; A35_D28_L_B_E03; EF559221	98.693	Cytophaga fermentans (T) M58766	85.29	Bacteroidetes	1	08011707-ZSS_Z7_EU_3_1_25	08011707-ZSS_Z7_EU_3_1_25
OTU273	1	0	1	uncultured eubacterium; LKB109; AJ746507	99.82	Caloranaerobacter azorensis (T) MV1087 AJ272422	81.139	Bacteroidetes	0.79	08011707-ZSS_Z7_EU_3_1_26	08011707-ZSS_Z7_EU_3_1_26
OTU274	1	0	1	uncultured bacterium; ATB-KS-1450; EF686967	99.874	Clostridium alkalicellum (T) Z-7026 AY959944	93.961	Firmicutes	1	08011707-ZSS_Z7_EU_3_1_51	08011707-ZSS_Z7_EU_3_1_51
OTU275	1	0	1	uncultured bacterium; PIST-AGB06; AM982550	99.465	Alkaliphilus crotonatoxidans (T) B11-2 AF467248	86.652	Firmicutes	1	08011707-ZSS_Z7_EU_3_1_70	08011707-ZSS_Z7_EU_3_1_70
OTU276	1	0	1	uncultured bacterium; A-8-a; AB291689	99.728	Proteiniphilum acetatigenes (T) TB107 AY742226	92.959	Bacteroidetes	1	08011707-ZSS_Z7_EU_3_1_75	08011707-ZSS_Z7_EU_3_1_75
OTU278	1	0	1	uncultured bacterium; DGGE band W1-A; AM932206	95.33	Moorella glycerini (T) YS6 U82327	85.383	Firmicutes	1	07122804_ZSS_Z7_EU_2_3_40	07122804_ZSS_Z7_EU_2_3_40
OTU279	1	0	1	uncultured bacterium; JL48; DQ673200	99.271	Paludibacter propionicigenes (T) WB4 AB078842	83.082	Bacteroidetes	1	07122804_ZSS_Z7_EU_2_3_76	07122804_ZSS_Z7_EU_2_3_76
OTU28	0	1	1	uncultured bacterium; DtB133; AB291535	99.546	Thermobrachium celere (T) NZ35T X99238	85.125	Firmicutes	1	08061601-ZSS_YX_Z8_EU_1_26		08061601-ZSS_YX_Z8_EU_1_26
OTU280	1	0	1	uncultured bacterium; BM104; AY092297	97.222	Acetivibrio cellulolyticus (T) L35515	90.788	Firmicutes	1	07122804_ZSS_Z7_EU_2_3_75	07122804_ZSS_Z7_EU_2_3_75
OTU281	1	0	1	uncultured bacterium; 135BF32; AB330651	95.556	Moorella glycerini (T) YS6 U82327	85.623	Firmicutes	1	07122804_ZSS_Z7_EU_2_3_73	07122804_ZSS_Z7_EU_2_3_73
OTU282	1	0	1	uncultured bacterium; ATB-KS-1932; EF686990	92.769	Cytophaga fermentans (T) M58766	84.032	Bacteroidetes	1	07122804_ZSS_Z7_EU_2_3_57	07122804_ZSS_Z7_EU_2_3_57
OTU283	1	0	1	uncultured bacterium; C35_D63_H_B_F12; EF559123	98.765	Moorella glycerini (T) YS6 U82327	85.448	Firmicutes	1	07122804_ZSS_Z7_EU_2_3_46	07122804_ZSS_Z7_EU_2_3_46
OTU284	1	0	1	uncultured bacterium; DGGE band S9-A; AM932215	94.167	Bacteroides cellulosolvens (T) L35517	86.716	Firmicutes	1	07122804_ZSS_Z7_EU_2_3_37	07122804_ZSS_Z7_EU_2_3_37
OTU285	1	0	1	Tissierella praeacuta; IPP 24998 (FMC); DQ911297	97.179	Clostridium cellobioparum (T) DSM 1351 X71856	88.297	Firmicutes	1	07122804_ZSS_Z7_EU_2_3_26	07122804_ZSS_Z7_EU_2_3_26
OTU286	1	0	1	uncultured bacterium; Ac0P-04; AB297431	93.803	Erysipelothrix inopinata (T) 143-02 AJ550617	86.202	Firmicutes	1	07122804_ZSS_Z7_EU_2_3_13	07122804_ZSS_Z7_EU_2_3_13
OTU288	1	0	1	uncultured bacterium; 25A_066; EU156193	96.528	Anaerovorax odorimutans (T) NorPut AJ251215	89.911	Firmicutes	1	07122804_ZSS_Z7_EU_2_3_02	07122804_ZSS_Z7_EU_2_3_02
OTU290	1	0	1	swine effluent bacterium CHNDP41; DQ337536	99.57	Ignatzschineria larvae (T) L1/68 AJ252143	92.749	Proteobacteria	1	08031003-Z7EU_2TH_1_1_B03	08031003-Z7EU_2TH_1_1_B03
OTU293	1	0	1	uncultured compost bacterium; 2B10; DQ346482	98.186	Pusillimonas noertemannii (T) BN9 AY695828	95.161	Proteobacteria	1	08031003-Z7EU_2TH_1_1_E05	08031003-Z7EU_2TH_1_1_E05
OTU294	1	0	1	uncultured bacterium; S53; AB195872	95.915	Thermovirga lienii (T) Cas60314 DQ071273	89.314	Firmicutes	0.99	08031003-Z7EU_2TH_2_1_B01	08031003-Z7EU_2TH_2_1_B01
OTU295	1	0	1	uncultured bacterium; 3JG7; EF562815	96.111	Bacteroides capillosus (T) ATCC 29799 AY136666	90.074	Firmicutes	1	08031003-Z7EU_2TH_1_2_D12	08031003-Z7EU_2TH_1_2_D12
OTU296	1	0	1	uncultured bacterium; 135BF22; AB330641	100	Syntrophomonas sapovorans (T) AF022249	95.136	Firmicutes	1	08031003-Z7EU_2TH_2_1_A12	08031003-Z7EU_2TH_2_1_A12
OTU299	1	0	1	uncultured eubacterium WJGRT-163; AF175658	99.563	Alistipes finegoldii (T) ANH 2437 AJ518874	81.786	Bacteroidetes	1	08031003-Z7EU_2TH_1_1_G01	08031003-Z7EU_2TH_1_1_G01
OTU316	1	0	1	uncultured bacterium; C21B; EU219935	99.462	Desulfotomaculum luciae (T) SLT AF069293	86.02	Firmicutes	1	08031003-Z7EU_2TH_2_2_E03	08031003-Z7EU_2TH_2_2_E03
OTU317	1	0	1	uncultured bacterium; 194BF19; AB330665	95.96	Moorella glycerini (T) YS6 U82327	85.172	Firmicutes	1	08031003-Z7EU_2TH_1_3_B01	08031003-Z7EU_2TH_1_3_B01
OTU319	1	0	1	uncultured bacterium; RL302_aal96h05; DQ798211	99.616	Mogibacterium neglectum (T) ATCC 700924 (=P9a-h) AB037875	94.709	Firmicutes	1	08031003-Z7EU_2TH_1_2_F04	08031003-Z7EU_2TH_1_2_F04
OTU320	1	0	1	uncultured bacterium; A35_D28_H_B_A04; EF559229	98.661	Pseudomonas pseudoalcaligenes (T) DSM 50018T (type strain) Z76675	92.815	Proteobacteria	1	08031003-Z7EU_2TH_2_1_B11	08031003-Z7EU_2TH_2_1_B11
OTU321	1	0	1	uncultured bacterium; J-3FECA13; DQ340874	97.125	Sporobacter termitidis (T) SYR Z49863	92.37	Firmicutes	1	08031003-Z7EU_2TH_1_1_A12	08031003-Z7EU_2TH_1_1_A12
OTU322	1	0	1	uncultured Gram-positive bacterium; LR-13; DQ302453	92.577	Garciella nitratireducens (T) Met 79 DSM 15102	90.392	Firmicutes	1	08031003-Z7EU_2TH_2_2_G07	08031003-Z7EU_2TH_2_2_G07
OTU323	1	0	1	uncultured bacterium; 194BF26; AB330672	99.798	Desulfotomaculum luciae (T) SLT AF069293	86.035	Firmicutes	0.97	08031003-Z7EU_2TH_2_2_H12	08031003-Z7EU_2TH_2_2_H12
OTU325	1	0	1	uncultured bacterium; ER1_14; AY231314	96.515	Clostridium stercorarium subsp. leptospartum (T) ATCC 35414 AF266461	92.715	Firmicutes	1	08031003-Z7EU_2TH_2_1_E01	08031003-Z7EU_2TH_2_1_E01
OTU326	1	0	1	uncultured bacterium; ATB-KM1326; DQ390292	99.245	Bacteroides nordii (T) WAL 11050 AY608697	88.536	Bacteroidetes	1	08031003-Z7EU_2TH_1_2_G09	08031003-Z7EU_2TH_1_2_G09
OTU327	1	0	1	uncultured bacterium Riz1053; AJ244342	99.517	Caloranaerobacter azorensis (T) MV1087 AJ272422	85.384	Firmicutes	1	08031003-Z7EU_2TH_2_2_H06	08031003-Z7EU_2TH_2_2_H06
OTU328	1	0	1	uncultured bacterium; PIST-AGB06; AM982550	96.021	Gracilibacter thermotolerans (T) JW/YJL-S1 DQ117465	87.555	Firmicutes	1	08031003-Z7EU_2TH_2_2_F07	08031003-Z7EU_2TH_2_2_F07
OTU329	1	0	1	uncultured bacterium; p-4365-4Wa2; AF371929	95.562	Spirochaeta sp. SPN1 (T) type strain:SPN1 AJ698092	86.153	Spirochaetes	0.99	08031003-Z7EU_2TH_2_2_E01	08031003-Z7EU_2TH_2_2_E01
OTU330	1	0	1	uncultured bacterium; J-3FECA13; DQ340874	98.563	Sporobacter termitidis (T) SYR Z49863	93.875	Firmicutes	1	08031003-Z7EU_2TH_1_1_C11	08031003-Z7EU_2TH_1_1_C11
OTU331	1	0	1	uncultured bacterium; ATB-KS-1949; EF686994	99.738	Moorella glycerini (T) YS6 U82327	87.124	Firmicutes	0.99	08031003-Z7EU_2TH_1_2_E02	08031003-Z7EU_2TH_1_2_E02
OTU332	1	0	1	uncultured bacterium; 12-4; AB434050	96.11	Alkaliphilus crotonatoxidans (T) B11-2 AF467248	90.658	Firmicutes	1	08031003-Z7EU_2TH_1_2_G12	08031003-Z7EU_2TH_1_2_G12
OTU333	1	0	1	uncultured bacterium; ATB-KS-1420; EF686949	94.551	Thermacetogenium phaeum (T) PB AB020336	85.599	Firmicutes	0.99	08031003-Z7EU_2TH_1_1_B05	08031003-Z7EU_2TH_1_1_B05
OTU334	1	0	1	uncultured bacterium; SmB73; AB291280	95.09	Clostridium alkalicellum (T) Z-7026 AY959944	87.976	Firmicutes	1	08031003-Z7EU_2TH_2_1_B09	08031003-Z7EU_2TH_2_1_B09
OTU335	1	0	1	uncultured bacterium; AA39; EF016592	98.805	Desulfonispora thiosulfatigenes (T) DSM 11270 Y18214	85.62	Firmicutes	1	08031003-Z7EU_2TH_1_2_H09	08031003-Z7EU_2TH_1_2_H09
OTU336	1	0	1	uncultured Alcaligenaceae bacterium; D6-25; AB331504	98.611	Alcaligenes faecalis subsp. parafaecalis (T) G AJ242986	93.313	Proteobacteria	1	08031003-Z7EU_2TH_1_3_D07	08031003-Z7EU_2TH_1_3_D07
OTU337	1	0	1	uncultured bacterium; M4; EU009340	96.727	Bacillus nealsonii (T) FO-092 AF234863	86.766	Firmicutes	1	08031003-Z7EU_2TH_1_3_E01	08031003-Z7EU_2TH_1_3_E01
OTU338	1	0	1	uncultured bacterium; N1B56fl; AB266969	98.644	Conexibacter woesei (T) DSM 14684 = JCM 11494 = type strain AJ440237	86.088	Actinobacteria	1	08031003-Z7EU_2TH_1_1_F12	08031003-Z7EU_2TH_1_1_F12
OTU339	1	0	1	uncultured bacterium; 3JG7; EF562815	95.833	Bacteroides capillosus (T) ATCC 29799 AY136666	90.015	Firmicutes	1	08031003-Z7EU_2TH_2_1_B12	08031003-Z7EU_2TH_2_1_B12
OTU34	0	1	1	uncultured bacterium; M47; DQ640954	92.25	Alistipes shahii (T) WAL 8301 AY974072	81.123	Bacteroidetes	1	08061601-ZSS_YX_Z8_EU_1_31		08061601-ZSS_YX_Z8_EU_1_31
OTU340	1	0	1	uncultured bacterium; 194BF19; AB330665	98.185	Desulfotomaculum luciae (T) SLT AF069293	85.843	Firmicutes	1	08031003-Z7EU_2TH_1_2_H10	08031003-Z7EU_2TH_1_2_H10
OTU341	1	0	1	uncultured bacterium; 194BF27; AB330673	98.788	Desulfotomaculum luciae (T) SLT AF069293	86.249	Firmicutes	0.95	08031003-Z7EU_2TH_1_1_E11	08031003-Z7EU_2TH_1_1_E11
OTU342	1	0	1	uncultured bacterium; PME10; DQ401514	98.448	anaerobic filamentous bacterium KIBI-1 (T) AB109439	87.932	Chloroflexi	1	08031003-Z7EU_2TH_2_1_F10	08031003-Z7EU_2TH_2_1_F10
OTU343	1	0	1	uncultured bacterium; G35_D8_L_B_B06; EF559160	95.977	Clostridium lentocellum (T) DSM 5427 X71851	87.698	Firmicutes	1	08031003-Z7EU_2TH_2_1_H11	08031003-Z7EU_2TH_2_1_H11
OTU344	1	0	1	uncultured bacterium; 194BF26; AB330672	100	Pelotomaculum thermopropionicum (T) SI AB035723	86.209	Firmicutes	0.99	08031003-Z7EU_2TH_1_2_D10	08031003-Z7EU_2TH_1_2_D10
OTU39	0	1	1	Alcaligenes sp. C-54; DQ180156	99.351	Alcaligenes faecalis subsp. parafaecalis (T) G AJ242986	94.654	Proteobacteria	1	08061601-ZSS_YX_Z8_EU_1_67		08061601-ZSS_YX_Z8_EU_1_67
OTU40	0	1	1	uncultured bacterium; C35_D7_H_B_H01; EF559119	98.739	Clostridium populeti (T) ATCC 35295 X71853	92.399	Firmicutes	1	08061601-ZSS_YX_Z8_EU_1_85		08061601-ZSS_YX_Z8_EU_1_85
OTU42	0	1	1	uncultured bacterium; ARDRA0647; EF451620	99.918	Pseudomonas plecoglossicida (T) FPC951 AB009457	94.159	Proteobacteria	1	08061601-ZSS_YX_Z8_EU_1_13		08061601-ZSS_YX_Z8_EU_1_13
OTU43	0	1	1	uncultured bacterium; M55_D21_H_B_C09; EF586057	94.613	Acetivibrio cellulolyticus (T) L35515	89.203	Firmicutes	1	08061601-ZSS_YX_Z8_EU_2_02		08061601-ZSS_YX_Z8_EU_2_02
OTU49	0	1	1	uncultured eubacterium WJGRT-184; AF175663	99.79	Acholeplasma vituli (T) FC-097 AF031479	80.457	Bacteroidetes	0.89	08061601-ZSS_YX_Z8_EU_2_25		08061601-ZSS_YX_Z8_EU_2_25
OTU50	0	1	1	uncultured bacterium; aw328; EU201756	100	Clostridium thermosuccinogenes (T) DSM 5807 Y18180	85.585	Firmicutes	0.98	08061601-ZSS_YX_Z8_EU_2_26		08061601-ZSS_YX_Z8_EU_2_26
OTU51	0	1	1	swine manure pit bacterium PPC36; AF445240	95.571	Clostridium lentocellum (T) DSM 5427 X71851	86.475	Firmicutes	1	08061601-ZSS_YX_Z8_EU_2_32		08061601-ZSS_YX_Z8_EU_2_32
OTU59	0	1	1	uncultured bacterium; SSE5; AY228697	97.698	Alkaliflexus imshenetskii (T) type strain: Z-7010 AJ784993	84.758	Bacteroidetes	1	08061601-ZSS_YX_Z8_EU_2_50		08061601-ZSS_YX_Z8_EU_2_50
OTU61	0	1	1	bacterium Oil-K-3; AB081536	99.762	Alkaliflexus imshenetskii (T) type strain: Z-7010 AJ784993	84.853	Bacteroidetes	1	08061601-ZSS_YX_Z8_EU_2_57		08061601-ZSS_YX_Z8_EU_2_57
OTU64	0	1	1	uncultured bacterium; 194BF19; AB330665	96.162	Desulfotomaculum luciae (T) SLT AF069293	85.158	Firmicutes	1	08061601-ZSS_YX_Z8_EU_2_68		08061601-ZSS_YX_Z8_EU_2_68
OTU67	0	1	1	uncultured bacterium; RRH_aaa03a07; EU474921	99.171	Bacteroides capillosus (T) ATCC 29799 AY136666	91.815	Firmicutes	1	08061601-ZSS_YX_Z8_EU_2_76		08061601-ZSS_YX_Z8_EU_2_76
OTU71	0	1	1	uncultured bacterium; 135BF16; AB330635	95.152	Tissierella praeacuta (T) type strain: ATCC 25539 X80833	91.015	Firmicutes	1	08061601-ZSS_YX_Z8_EU_2_92		08061601-ZSS_YX_Z8_EU_2_92
OTU72	0	1	1	uncultured Lactobacillus sp.; SP160IL; DQ445089	100	Lactobacillus sobrius (T) OTU171-001 AY700063	99.855	Firmicutes	1	08061601-ZSS_YX_Z8_EU_2_93		08061601-ZSS_YX_Z8_EU_2_93
OTU75	0	1	1	uncultured bacterium; cvf65109; AY100527	96.16	Moorella glycerini (T) YS6 U82327	86.552	Firmicutes	1	08061601-ZSS_YX_Z8_EU_3_21		08061601-ZSS_YX_Z8_EU_3_21
OTU78	0	1	1	uncultured eubacterium; LKB20; AJ746431	98.564	Nonomuraea dietziae (T) DSM 44320 AJ278220	79.651	Lentisphaerae	0.93	08061601-ZSS_YX_Z8_EU_3_30		08061601-ZSS_YX_Z8_EU_3_30
OTU79	0	1	1	uncultured bacterium; fcr289; AY438936	96.012	Hespellia porcina (T) PPC80 AF445239	91.911	Firmicutes	1	08061601-ZSS_YX_Z8_EU_3_43		08061601-ZSS_YX_Z8_EU_3_43
OTU80	0	1	1	uncultured bacterium; BM104; AY092297	97.222	Acetivibrio cellulolyticus (T) L35515	92.661	Firmicutes	1	08061601-ZSS_YX_Z8_EU_3_44		08061601-ZSS_YX_Z8_EU_3_44
OTU81	0	1	1	uncultured bacterium; cvf65109; AY100527	96.413	Moorella glycerini (T) YS6 U82327	85.693	Firmicutes	1	08061601-ZSS_YX_Z8_EU_3_45		08061601-ZSS_YX_Z8_EU_3_45
OTU83	0	1	1	uncultured bacterium; M4; EU009340	96.364	Moorella glycerini (T) YS6 U82327	85.232	Firmicutes	1	08061601-ZSS_YX_Z8_EU_3_55		08061601-ZSS_YX_Z8_EU_3_55
OTU85	0	1	1	uncultured Clostridiales bacterium; D6-24; AB331493	99.134	Bacteroides capillosus (T) ATCC 29799 AY136666	91.129	Firmicutes	1	08061601-ZSS_YX_Z8_EU_3_77		08061601-ZSS_YX_Z8_EU_3_77
OTU86	0	1	1	uncultured bacterium; LCSA-GLU55; AJ616167	96.809	Acetivibrio cellulolyticus (T) L35515	92.579	Firmicutes	1	08061601-ZSS_YX_Z8_EU_3_85		08061601-ZSS_YX_Z8_EU_3_85
OTU89	0	1	1	uncultured eubacterium; LKB176; AJ746563	92.857	Victivallis vadensis (T) Cello AY049713	79.167	Lentisphaerae	0.94	08061601-ZSS_YX_Z8_EU_4_17		08061601-ZSS_YX_Z8_EU_4_17
OTU9	0	1	1	uncultured bacterium; sample 1/93/5.2; 121; AY391096	96.731	Clostridium straminisolvens (T) CSK1 AB125279	88.971	Firmicutes	1	08061601-ZSS_YX_Z8_EU_1_95		08061601-ZSS_YX_Z8_EU_1_95
OTU91	0	1	1	uncultured bacterium; G35_D8_L_B_C07; EF559163	98.439	Treponema lecithinolyticum (T) periodontitis patient PFB4G X87139	90.156	Spirochaetes	1	08061601-ZSS_YX_Z8_EU_4_23		08061601-ZSS_YX_Z8_EU_4_23
OTU93	0	1	1	uncultured bacterium; SP3_g03_1; EU469183	97.7	Turicibacter sanguinis (T) AF349724	81.013	Firmicutes	0.95	08061601-ZSS_YX_Z8_EU_4_29		08061601-ZSS_YX_Z8_EU_4_29
OTU94	0	1	1	uncultured bacterium; fcr253; AY438899	99.43	Atopostipes suicloacalis (T) PPC79 AF445248	95.991	Firmicutes	1	08061601-ZSS_YX_Z8_EU_4_30		08061601-ZSS_YX_Z8_EU_4_30
OTU99	0	1	1	bacterium mpn-isolate group 23; AF357571	99.241	Clostridium nexile (T) DSM 1787 X73443	93.777	Firmicutes	1	08061601-ZSS_YX_Z8_EU_4_48		08061601-ZSS_YX_Z8_EU_4_48
1Z7_NUM and Z8_NUM refer to the number of 16S rRNA gene sequence in Z7 or Z8 16S rRNA gene clone library.
2Sim_Identity(%) refer to the identity between the representative sequence of each OTU and the reference sequences;
3They refer to the sequence acession numbers in Z7 or Z8 16S rRNA gene clone library.
* Significant differential OTUs between Z7 and Z8 16S rRNA clone libraries were identified and filtered (q-value, <0.001) using STAMP (permutation test).
