# Supplementary material for: Insight into Dominant Cellulolytic Bacteria from Two Biogas Digesters and Their Glycoside Hydrolase Genes
Source: PLoS One. 2015 Jun 12;10(6):e0129921. doi: 10.1371/journal.pone.0129921 (PMC4466528; doi:10.1371/journal.pone.0129921)
Supplement: S3 File — Including Sheet 1-simple information and Sheet 2-detail information. (XLS) [file pone.0129921.s009.xls]

## Sheet: Sheet1-simple information
Supporting information S4 All the archaeal OTUs in 16S rRNA gene clone libraries of Z7 and Z8.
OTU_ID	Z7_NUM1	Z8_NUM1	Total number
OTU1*	6	34	40
OTU10	1	0	1
OTU11	1	0	1
OTU12	1	0	1
OTU13	1	0	1
OTU14	1	0	1
OTU15	1	0	1
OTU2	28	27	55
OTU3	25	8	33
OTU4	14	5	19
OTU5	5	1	6
OTU6	1	1	2
OTU7	0	1	1
OTU8	3	1	4
OTU9	1	0	1
1Z7_NUM and Z8_NUM refer to the number of 16S rRNA sequence in Z7 or Z8 16S rRNA gene clone library.
* Significant differential OTUs between Z7 and Z8 16S rRNA clone libraries were identified and filtered (q-value, <0.001) using STAMP (permutation test).

## Sheet: Sheet2-detail information
Supporting information S4 All the archaeal OTUs in 16S rRNA gene clone libraries of Z7 and Z8.
OTU_ID	Z7_NUM1	Z8_NUM1	Total number	Most relative species	Sim_Identity(%)2	Nearest type strain	Sim_Identity(%)	Phylum classified with RDP	RDP confidence	Representive sequences1	Z7 sequences3	Z8_sequences3
OTU1*	6	34	40	Methanoculleus bourgensis (T) RC/ER AF095270	97.349	uncultured archaeon; 5.5ft C141A; EU369624	98.8	Methanomicrobiaceae	0.83	08062004-ZSS_YX_Z8_AR_2_76	08011406-ZSS_Z7_AR_2_3_64,08011406-ZSS_Z7_AR_1_42,08011406-ZSS_Z7_AR_1_49,08011406-ZSS_Z7_AR_2_2_36,08011406-ZSS_Z7_AR_1_47,08011406-ZSS_Z7_AR_1_70	08062004-ZSS_YX_Z8_AR_1_04,08062004-ZSS_YX_Z8_AR_1_28,08062004-ZSS_YX_Z8_AR_1_96,08062004-ZSS_YX_Z8_AR_2_23,08062004-ZSS_YX_Z8_AR_2_38,08062004-ZSS_YX_Z8_AR_2_43,08062004-ZSS_YX_Z8_AR_2_51,08062004-ZSS_YX_Z8_AR_2_55,08062004-ZSS_YX_Z8_AR_2_73,08062004-ZSS_YX_Z8_AR_2_81,08062004-ZSS_YX_Z8_AR_2_82,08062004-ZSS_YX_Z8_AR_3_08,08062004-ZSS_YX_Z8_AR_3_62,08062004-ZSS_YX_Z8_AR_3_76,08062004-ZSS_YX_Z8_AR…
OTU10	1	0	1	Methanoculleus palmolei (T) DSM 4273 Y16382	97.215	uncultured archaeon; GZK7; AJ576208	98.91	Methanobacteriaceae	1	08011406-ZSS_Z7_AR_2_2_02	08011406-ZSS_Z7_AR_2_2_02
OTU11	1	0	1	Methanoculleus palmolei (T) DSM 4273 Y16382	95.73	uncultured archaeon; MA30; DQ661688	97.703	Methanobacteriaceae	1	08011406-ZSS_Z7_AR_2_2_28	08011406-ZSS_Z7_AR_2_2_28
OTU12	1	0	1	Methanoculleus palmolei (T) DSM 4273 Y16382	93.602	uncultured euryarchaeote; DGGE band 673711-MODIFIZIERT; EF465162	95.327	Incertae sedis 1	0.47	08011406-ZSS_Z7_AR_2_2_47	08011406-ZSS_Z7_AR_2_2_47
OTU13	1	0	1	Methanobrevibacter acididurans (T) ATM AF242652	98.353	Methanobrevibacter acididurans (T); ATM; AF242652	98.353	Incertae sedis 1	0.39	08011406-ZSS_Z7_AR_2_2_74	08011406-ZSS_Z7_AR_2_2_74
OTU14	1	0	1	Methanoculleus palmolei (T) DSM 4273 Y16382	92.536	Methanospirillum sp. enrichment culture clone D2CL_Arch_16S_clone2B; EU498393	97.059	Methanomicrobiaceae	1	08011406-ZSS_Z7_AR_2_3_18	08011406-ZSS_Z7_AR_2_3_18
OTU15	1	0	1	Methanoculleus palmolei (T) DSM 4273 Y16382	93.245	Methanospirillum sp. enrichment culture clone D2CL_Arch_16S_clone2B; EU498393	97.059	Methanomicrobiaceae	1	08011406-ZSS_Z7_AR_2_3_71	08011406-ZSS_Z7_AR_2_3_71
OTU2	28	27	55	Methanoculleus palmolei (T) DSM 4273 Y16382	90.071	uncultured archaeon; MCSArc_E11; EU591675	98.7	Methanomicrobiaceae	1	08011406-ZSS_Z7_AR_2_3_87	08011406-ZSS_Z7_AR_1_40,08011406-ZSS_Z7_AR_1_84,08011406-ZSS_Z7_AR_2_2_16,08011406-ZSS_Z7_AR_2_2_23,08011406-ZSS_Z7_AR_2_2_88,08011406-ZSS_Z7_AR_2_3_11,08011406-ZSS_Z7_AR_2_3_38,08011406-ZSS_Z7_AR_2_3_59,08011406-ZSS_Z7_AR_1_35,08011406-ZSS_Z7_AR_1_82,08011406-ZSS_Z7_AR_1_87,08011406-ZSS_Z7_AR_2_2_21,08011406-ZSS_Z7_AR_2_2_43,08011406-ZSS_Z7_AR_2_2_77,08011406-ZSS_Z7_AR_2_3_35,08011406-ZSS_Z7_AR_…	08062004-ZSS_YX_Z8_AR_1_15,08062004-ZSS_YX_Z8_AR_1_29,08062004-ZSS_YX_Z8_AR_1_63,08062004-ZSS_YX_Z8_AR_1_73,08062004-ZSS_YX_Z8_AR_1_79,08062004-ZSS_YX_Z8_AR_2_19,08062004-ZSS_YX_Z8_AR_2_24,08062004-ZSS_YX_Z8_AR_2_28,08062004-ZSS_YX_Z8_AR_3_05,08062004-ZSS_YX_Z8_AR_3_47,08062004-ZSS_YX_Z8_AR_1_55,08062004-ZSS_YX_Z8_AR_1_57,08062004-ZSS_YX_Z8_AR_1_78,08062004-ZSS_YX_Z8_AR_2_84,08062004-ZSS_YX_Z8_AR…
OTU3	25	8	33	Methanoculleus palmolei (T) DSM 4273 Y16382	97.759	uncultured archaeon; GZK7; AJ576208	99.41	Methanomicrobiaceae	1	08011406-ZSS_Z7_AR_2_2_87	08011406-ZSS_Z7_AR_1_27,08011406-ZSS_Z7_AR_1_74,08011406-ZSS_Z7_AR_1_93,08011406-ZSS_Z7_AR_2_2_87,08011406-ZSS_Z7_AR_2_2_94,08011406-ZSS_Z7_AR_2_3_01,08011406-ZSS_Z7_AR_2_3_14,08011406-ZSS_Z7_AR_2_3_29,08011406-ZSS_Z7_AR_2_3_43,08011406-ZSS_Z7_AR_2_3_58,08011406-ZSS_Z7_AR_1_02,08011406-ZSS_Z7_AR_1_22,08011406-ZSS_Z7_AR_1_79,08011406-ZSS_Z7_AR_2_2_13,08011406-ZSS_Z7_AR_2_2_79,08011406-ZSS_Z7_AR_2_…	08062004-ZSS_YX_Z8_AR_1_18,08062004-ZSS_YX_Z8_AR_2_30,08062004-ZSS_YX_Z8_AR_3_27,08062004-ZSS_YX_Z8_AR_1_21,08062004-ZSS_YX_Z8_AR_2_78,08062004-ZSS_YX_Z8_AR_3_39,08062004-ZSS_YX_Z8_AR_3_60,08062004-ZSS_YX_Z8_AR_1_32
OTU4	14	5	19	Methanobrevibacter gottschalkii (T) PG U55239	98.239	uncultured methanogenic archaeon; Faunated-OTU-01; AB244673	99.203	Methanobacteriaceae	1	08011406-ZSS_Z7_AR_1_15	08011406-ZSS_Z7_AR_1_15,08011406-ZSS_Z7_AR_1_33,08011406-ZSS_Z7_AR_1_90,08011406-ZSS_Z7_AR_2_3_10,08011406-ZSS_Z7_AR_2_3_63,08011406-ZSS_Z7_AR_1_75,08011406-ZSS_Z7_AR_2_2_10,08011406-ZSS_Z7_AR_2_2_11,08011406-ZSS_Z7_AR_2_2_71,08011406-ZSS_Z7_AR_2_3_90,08011406-ZSS_Z7_AR_1_11,08011406-ZSS_Z7_AR_1_54,08011406-ZSS_Z7_AR_2_2_81,08011406-ZSS_Z7_AR_2_2_52	08062004-ZSS_YX_Z8_AR_1_31,08062004-ZSS_YX_Z8_AR_3_64,08062004-ZSS_YX_Z8_AR_2_89,08062004-ZSS_YX_Z8_AR_3_26,08062004-ZSS_YX_Z8_AR_3_38
OTU5	5	1	6	Methanobrevibacter gottschalkii (T) PG U55239	98	uncultured methanogenic archaeon; Unfaunated-OTU-01; AB244677	99.401	Methanomicrobiaceae	1	08011406-ZSS_Z7_AR_2_2_83	08011406-ZSS_Z7_AR_2_3_56,08011406-ZSS_Z7_AR_2_2_33,08011406-ZSS_Z7_AR_2_2_51,08011406-ZSS_Z7_AR_2_3_60,08011406-ZSS_Z7_AR_2_2_83	08062004-ZSS_YX_Z8_AR_1_33
OTU6	1	1	2	Methanobrevibacter smithii (T)PS U55233	99.88	Methanobrevibacter smithii ATCC 35061; ATCC 35061; PS; DSMZ 861; CP000678	99.88	Methanomicrobiaceae	0.98	08062004-ZSS_YX_Z8_AR_2_49	08011406-ZSS_Z7_AR_1_31	08062004-ZSS_YX_Z8_AR_2_49
OTU7	0	1	1	Methanoculleus palmolei (T) DSM 4273 Y16382	89.893	uncultured archaeon; MCSArc_E11; EU591675	98.93	Methanomicrobiaceae	0.98	08062004-ZSS_YX_Z8_AR_2_72		08062004-ZSS_YX_Z8_AR_2_72
OTU8	3	1	4	Methanoculleus palmolei (T) DSM 4273 Y16382	97.995	uncultured euryarchaeote; BHA11; AB248621	98.703	Methanomicrobiaceae	1	08011406-ZSS_Z7_AR_2_3_06	08011406-ZSS_Z7_AR_1_52,08011406-ZSS_Z7_AR_2_2_14,08011406-ZSS_Z7_AR_2_3_06	08062004-ZSS_YX_Z8_AR_3_44
OTU9	1	0	1	Methanoculleus palmolei (T) DSM 4273 Y16382	93.144	uncultured euryarchaeote; DGGE band 673711-MODIFIZIERT; EF465162	95.581	Methanobacteriaceae	1	08011406-ZSS_Z7_AR_1_34	08011406-ZSS_Z7_AR_1_34
1Z7_NUM and Z8_NUM refer to the number of 16S rRNA sequence in Z7 or Z8 16S rRNA gene clone library.
2Sim_Identity(%) refer to the identity between the representative sequence of each OTU and the reference sequences;
3They refer to the sequence acession numbers in Z7 or Z8 16S rRNA gene clone library.
* Significant differential OTUs between Z7 and Z8 16S rRNA clone libraries were identified and filtered (q-value, <0.001) using STAMP (permutation test).
